# Supplementary material for: Deep learning for detecting and characterizing oil and gas well pads in satellite imagery
Source: Nat Commun. 2024 Aug 15;15:7036. doi: 10.1038/s41467-024-50334-9 (PMC11327246; doi:10.1038/s41467-024-50334-9)
Supplement: Supplementary file 3 — Source Data [file 41467_2024_50334_MOESM3_ESM.xlsx]

## Sheet: Figure 1a
cell_minx	cell_miny	cell_maxx	cell_maxy	n_wells
-103.809	30.3025	-103.774	30.31	0
-103.861	30.2959	-103.809	30.3104	0
-103.527	30.1495	-103.499	30.1717	0
-103.499	30.1702	-103.497	30.1714	0
-103.499	30.1714	-103.446	30.2166	0
-103.517	30.1714	-103.498	30.2166	0
-103.498	30.2159	-103.445	30.2617	0
-103.507	30.2166	-103.497	30.2618	0
-103.512	30.2617	-103.497	30.3069	0
-103.497	30.2611	-103.445	30.3068	0
-102.974	30.4243	-102.922	30.435	0
-102.766	30.4385	-102.713	30.4767	109
-102.714	30.4418	-102.661	30.4758	14
-102.661	30.4477	-102.609	30.4749	3
-102.713	30.4749	-102.66	30.5209	1
-102.765	30.4758	-102.712	30.5218	25
-102.661	30.474	-102.608	30.52	0
-102.922	30.4299	-102.885	30.4342	0
-102.818	30.4367	-102.765	30.4776	262
-102.974	30.4342	-102.921	30.4801	3
-102.87	30.435	-102.817	30.4785	123
-102.922	30.4336	-102.869	30.4793	9
-102.973	30.4793	-102.92	30.5252	6
-102.921	30.4785	-102.868	30.5244	4
-102.869	30.4776	-102.816	30.5236	4
-102.817	30.4767	-102.764	30.5227	26
-102.972	30.5244	-102.919	30.5703	13
-103.446	30.2082	-103.436	30.2159	0
-103.394	30.2462	-103.371	30.2604	0
-103.446	30.2158	-103.393	30.2611	0
-103.445	30.2604	-103.393	30.3062	0
-103.341	30.2766	-103.289	30.3049	0
-103.131	30.3778	-103.096	30.3923	0
-103.131	30.3918	-103.078	30.4374	1
-103.079	30.3964	-103.026	30.4366	1
-103.393	30.2601	-103.341	30.3055	0
-103.445	30.3055	-103.392	30.3513	0
-103.341	30.3042	-103.288	30.35	0
-103.393	30.3049	-103.34	30.3506	0
-103.392	30.35	-103.339	30.3957	0
-103.444	30.3506	-103.391	30.3964	0
-103.34	30.3493	-103.287	30.3951	0
-103.339	30.3944	-103.286	30.4402	0
-103.443	30.3957	-103.39	30.4415	1
-103.391	30.3951	-103.338	30.4408	1
-103.236	30.3314	-103.199	30.3486	0
-103.289	30.3044	-103.236	30.3493	0
-103.184	30.3546	-103.131	30.393	0
-103.236	30.3481	-103.183	30.3937	1
-103.288	30.3486	-103.235	30.3944	0
-103.235	30.393	-103.182	30.4388	0
-103.287	30.3937	-103.234	30.4395	0
-103.183	30.3923	-103.13	30.4381	0
-103.027	30.4104	-102.974	30.4358	0
-103.13	30.4366	-103.077	30.4825	0
-103.026	30.435	-102.973	30.4809	0
-103.078	30.4358	-103.025	30.4817	0
-103.129	30.4817	-103.076	30.5276	1
-103.025	30.4801	-102.972	30.526	1
-103.077	30.4809	-103.024	30.5268	1
-103.128	30.5268	-103.075	30.5727	0
-103.024	30.5252	-102.971	30.5711	0
-103.076	30.526	-103.023	30.5719	1
-103.234	30.4381	-103.181	30.4839	0
-103.286	30.4388	-103.233	30.4846	0
-103.182	30.4374	-103.129	30.4832	0
-103.233	30.4832	-103.181	30.529	0
-103.286	30.4839	-103.233	30.5297	0
-103.181	30.4825	-103.128	30.5283	1
-103.233	30.5283	-103.18	30.5741	1
-103.285	30.529	-103.232	30.5748	0
-103.181	30.5276	-103.128	30.5734	0
-103.232	30.5734	-103.179	30.6192	0
-103.704	30.3301	-103.652	30.3541	2
-103.652	30.3488	-103.639	30.3536	0
-103.756	30.3133	-103.704	30.3546	0
-103.704	30.3536	-103.651	30.3992	4
-103.756	30.3541	-103.703	30.3997	3
-103.652	30.3534	-103.599	30.3987	0
-103.755	30.3992	-103.703	30.4448	0
-103.651	30.3981	-103.599	30.4438	0
-103.703	30.3987	-103.651	30.4443	2
-103.942	30.3238	-103.912	30.3562	0
-103.958	30.356	-103.912	30.4015	0
-103.959	30.4011	-103.911	30.4463	0
-103.515	30.3068	-103.496	30.3521	0
-103.497	30.3062	-103.444	30.3519	0
-103.514	30.3519	-103.495	30.3972	1
-103.496	30.3513	-103.443	30.397	5
-103.6	30.3707	-103.55	30.3981	0
-103.495	30.3964	-103.442	30.4421	1
-103.547	30.397	-103.495	30.4427	0
-103.599	30.3976	-103.547	30.4432	1
-103.882	30.303	-103.861	30.3106	0
-103.861	30.31	-103.808	30.3556	0
-103.912	30.3104	-103.86	30.356	0
-103.809	30.3097	-103.756	30.3551	0
-103.808	30.3546	-103.755	30.4002	1
-103.86	30.3551	-103.807	30.4007	0
-103.912	30.3556	-103.859	30.4011	0
-103.859	30.4002	-103.807	30.4458	0
-103.912	30.4007	-103.859	30.4462	0
-103.807	30.3997	-103.755	30.4453	0
-103.651	30.4432	-103.598	30.4889	1
-103.703	30.4438	-103.65	30.4894	0
-103.755	30.4443	-103.702	30.4899	1
-103.65	30.4883	-103.597	30.534	0
-103.754	30.4894	-103.702	30.535	0
-103.702	30.4889	-103.649	30.5345	1
-103.649	30.5335	-103.597	30.5791	1
-103.754	30.5345	-103.701	30.5796	0
-103.702	30.534	-103.649	30.5796	0
-103.649	30.5786	-103.596	30.624	0
-103.925	30.4462	-103.911	30.4564	0
-103.495	30.4415	-103.442	30.4872	2
-103.547	30.4421	-103.494	30.4878	0
-103.599	30.4427	-103.546	30.4883	0
-103.494	30.4866	-103.441	30.5323	0
-103.546	30.4872	-103.493	30.5329	0
-103.598	30.4878	-103.545	30.5335	0
-103.493	30.5317	-103.44	30.5774	0
-103.545	30.5323	-103.492	30.578	1
-103.597	30.5329	-103.545	30.5786	0
-103.597	30.578	-103.544	30.6237	0
-103.807	30.4448	-103.754	30.4904	0
-103.859	30.4453	-103.806	30.4909	1
-103.911	30.4458	-103.858	30.4909	0
-103.806	30.4899	-103.754	30.5354	0
-103.858	30.4904	-103.806	30.5258	0
-103.864	30.4909	-103.858	30.4948	0
-103.787	30.535	-103.753	30.5527	0
-103.492	30.5768	-103.44	30.6225	1
-103.545	30.5774	-103.492	30.6231	0
-103.544	30.6225	-103.491	30.6682	1
-103.492	30.6219	-103.439	30.6676	0
-103.596	30.6231	-103.543	30.6688	0
-103.543	30.6676	-103.49	30.7133	1
-103.491	30.667	-103.438	30.7127	2
-103.595	30.6682	-103.543	30.7139	0
-103.49	30.7121	-103.437	30.7578	0
-103.595	30.7133	-103.542	30.759	0
-103.701	30.5796	-103.701	30.5798	0
-103.701	30.5791	-103.648	30.611	0
-103.626	30.6237	-103.595	30.6688	0
-103.622	30.6688	-103.595	30.7142	0
-103.699	30.7315	-103.646	30.7601	0
-103.647	30.7139	-103.594	30.7595	0
-102.609	30.4536	-102.557	30.474	1
-102.505	30.462	-102.453	30.472	6
-102.557	30.4594	-102.505	30.473	0
-102.505	30.471	-102.451	30.5171	2
-102.609	30.473	-102.556	30.519	0
-102.557	30.472	-102.503	30.5181	10
-102.556	30.5171	-102.502	30.5631	1
-102.66	30.519	-102.607	30.5651	1
-102.764	30.5209	-102.711	30.5669	1
-102.712	30.52	-102.659	30.566	1
-102.659	30.5641	-102.605	30.6101	0
-102.711	30.5651	-102.658	30.6111	0
-102.763	30.566	-102.71	30.612	0
-102.71	30.6101	-102.656	30.6562	1
-102.814	30.612	-102.761	30.658	0
-102.762	30.6111	-102.709	30.6571	0
-102.709	30.6552	-102.655	30.7012	0
-102.92	30.5236	-102.867	30.5695	7
-102.816	30.5218	-102.763	30.5678	0
-102.868	30.5227	-102.815	30.5686	2
-102.867	30.5678	-102.814	30.6137	0
-102.815	30.5669	-102.762	30.6129	0
-102.919	30.5686	-102.866	30.6146	2
-102.97	30.6146	-102.917	30.6605	5
-102.866	30.6129	-102.813	30.6588	0
-102.918	30.6137	-102.865	30.6597	1
-102.917	30.6588	-102.864	30.7048	0
-102.608	30.5181	-102.554	30.5641	1
-102.503	30.5161	-102.45	30.5622	9
-102.554	30.5622	-102.501	30.6082	5
-102.502	30.5611	-102.449	30.6072	4
-102.607	30.5631	-102.553	30.6092	1
-102.658	30.6092	-102.604	30.6552	1
-102.605	30.6082	-102.552	30.6543	3
-102.553	30.6072	-102.5	30.6533	4
-102.552	30.6523	-102.499	30.6984	15
-102.656	30.6543	-102.603	30.7003	0
-102.813	30.6571	-102.76	30.703	0
-102.761	30.6562	-102.708	30.7021	0
-102.76	30.7012	-102.706	30.7472	2
-102.708	30.7003	-102.654	30.7463	0
-102.812	30.7021	-102.759	30.7481	0
-102.759	30.7463	-102.705	30.7923	2
-102.811	30.7472	-102.758	30.7932	0
-102.706	30.7454	-102.653	30.7914	0
-102.81	30.7923	-102.757	30.8383	7
-102.758	30.7914	-102.704	30.8374	10
-102.604	30.6533	-102.551	30.6994	0
-102.603	30.6984	-102.55	30.7444	0
-102.551	30.6974	-102.498	30.7435	12
-102.655	30.6994	-102.602	30.7454	2
-102.602	30.7435	-102.549	30.7895	3
-102.654	30.7444	-102.601	30.7905	1
-102.55	30.7425	-102.497	30.7885	5
-102.653	30.7895	-102.6	30.8355	2
-102.549	30.7875	-102.495	30.8336	12
-102.601	30.7885	-102.548	30.8346	4
-102.969	30.6597	-102.916	30.7056	3
-102.865	30.658	-102.812	30.7039	0
-102.968	30.7048	-102.915	30.7507	4
-102.916	30.7039	-102.863	30.7498	0
-102.864	30.703	-102.811	30.749	0
-102.915	30.749	-102.862	30.7949	1
-102.967	30.7498	-102.914	30.7958	5
-102.863	30.7481	-102.81	30.7941	0
-102.862	30.7932	-102.809	30.8392	4
-102.914	30.7941	-102.861	30.84	0
-102.705	30.7905	-102.652	30.8365	10
-102.757	30.8365	-102.703	30.8825	11
-102.704	30.8355	-102.651	30.8816	9
-102.809	30.8374	-102.756	30.8834	6
-102.756	30.8816	-102.702	30.9276	13
-102.703	30.8806	-102.65	30.9266	0
-102.808	30.8825	-102.754	30.9285	10
-102.807	30.9276	-102.753	30.9735	7
-102.754	30.9266	-102.701	30.9726	1
-102.702	30.9257	-102.649	30.9717	1
-102.967	30.7949	-102.913	30.8408	11
-102.861	30.8383	-102.808	30.8842	4
-102.913	30.8392	-102.86	30.8851	8
-102.966	30.84	-102.912	30.8859	24
-102.86	30.8834	-102.807	30.9293	14
-102.965	30.8851	-102.911	30.931	39
-102.912	30.8842	-102.859	30.9302	16
-102.859	30.9285	-102.806	30.9744	10
-102.964	30.9302	-102.91	30.9761	68
-102.911	30.9293	-102.858	30.9753	76
-102.548	30.8326	-102.494	30.8787	5
-102.652	30.8346	-102.599	30.8806	1
-102.6	30.8336	-102.546	30.8797	1
-102.599	30.8787	-102.545	30.9247	2
-102.651	30.8797	-102.598	30.9257	2
-102.546	30.8777	-102.493	30.9238	0
-102.545	30.9228	-102.492	30.9688	0
-102.598	30.9238	-102.544	30.9698	2
-102.65	30.9247	-102.596	30.9708	0
-102.544	30.9678	-102.491	31.0139	1
-103.338	30.4395	-103.286	30.4853	0
-103.442	30.4408	-103.39	30.4866	1
-103.39	30.4402	-103.338	30.4859	0
-103.338	30.4846	-103.285	30.5304	0
-103.442	30.4859	-103.389	30.5317	1
-103.39	30.4853	-103.337	30.531	0
-103.441	30.531	-103.388	30.5768	0
-103.337	30.5297	-103.284	30.5755	1
-103.389	30.5304	-103.336	30.5761	1
-103.388	30.5755	-103.335	30.6212	0
-103.023	30.5703	-102.97	30.6162	2
-103.075	30.5711	-103.022	30.617	0
-102.971	30.5695	-102.918	30.6154	0
-103.128	30.5719	-103.075	30.6177	0
-103.022	30.6154	-102.969	30.6613	2
-103.075	30.6162	-103.022	30.6621	0
-103.127	30.617	-103.074	30.6628	3
-103.022	30.6605	-102.968	30.7064	0
-103.126	30.6621	-103.073	30.7079	3
-103.074	30.6613	-103.021	30.7072	2
-103.18	30.5727	-103.127	30.6185	1
-103.284	30.5741	-103.231	30.6199	0
-103.283	30.6192	-103.23	30.665	2
-103.179	30.6177	-103.126	30.6636	1
-103.231	30.6185	-103.178	30.6643	0
-103.178	30.6628	-103.125	30.7087	0
-103.23	30.6636	-103.177	30.7094	1
-103.282	30.6643	-103.229	30.7101	2
-103.282	30.7094	-103.229	30.7552	0
-103.229	30.7087	-103.176	30.7545	2
-103.44	30.5761	-103.387	30.6219	0
-103.336	30.5748	-103.283	30.6206	0
-103.335	30.6199	-103.282	30.6657	1
-103.387	30.6206	-103.335	30.6663	3
-103.44	30.6212	-103.387	30.667	0
-103.439	30.6663	-103.386	30.7121	1
-103.387	30.6657	-103.334	30.7114	1
-103.335	30.665	-103.282	30.7108	2
-103.334	30.7101	-103.281	30.7559	4
-103.386	30.7108	-103.333	30.7565	6
-103.125	30.7072	-103.072	30.753	5
-103.073	30.7064	-103.02	30.7523	5
-103.021	30.7056	-102.967	30.7515	1
-103.072	30.7515	-103.019	30.7974	7
-103.02	30.7507	-102.967	30.7966	5
-103.124	30.7523	-103.071	30.7981	2
-103.071	30.7966	-103.018	30.8424	7
-103.019	30.7958	-102.966	30.8417	3
-103.123	30.7974	-103.07	30.8432	0
-103.07	30.8417	-103.017	30.8875	9
-103.438	30.7114	-103.385	30.7572	1
-103.385	30.7559	-103.332	30.8016	1
-103.333	30.7552	-103.28	30.801	1
-103.437	30.7565	-103.384	30.8023	0
-103.384	30.801	-103.331	30.8467	0
-103.437	30.8016	-103.384	30.8474	1
-103.332	30.8003	-103.279	30.8461	1
-103.436	30.8467	-103.383	30.8925	6
-103.384	30.8461	-103.331	30.8918	2
-103.331	30.8454	-103.278	30.8912	1
-103.177	30.7079	-103.124	30.7538	2
-103.229	30.7538	-103.175	30.7996	0
-103.176	30.753	-103.123	30.7989	0
-103.281	30.7545	-103.228	30.8003	0
-103.175	30.7981	-103.122	30.844	0
-103.228	30.7989	-103.175	30.8447	2
-103.28	30.7996	-103.227	30.8454	1
-103.279	30.8447	-103.226	30.8905	5
-103.227	30.844	-103.174	30.8898	2
-103.175	30.8432	-103.121	30.8891	1
-103.018	30.8408	-102.965	30.8867	1
-103.122	30.8424	-103.069	30.8883	6
-103.069	30.8867	-103.016	30.9326	3
-103.017	30.8859	-102.964	30.9318	17
-103.121	30.8875	-103.068	30.9334	1
-103.121	30.9326	-103.067	30.9785	3
-103.068	30.9318	-103.015	30.9777	4
-103.016	30.931	-102.963	30.9769	34
-103.015	30.9761	-102.962	31.022	21
-103.12	30.9777	-103.066	31.0236	11
-103.331	30.8905	-103.278	30.9363	3
-103.383	30.8912	-103.33	30.9369	3
-103.435	30.8918	-103.382	30.9376	6
-103.434	30.9369	-103.381	30.9827	5
-103.382	30.9363	-103.329	30.982	4
-103.33	30.9356	-103.277	30.9814	4
-103.381	30.9814	-103.328	31.0271	11
-103.329	30.9807	-103.276	31.0265	10
-103.434	30.982	-103.381	31.0278	15
-103.433	31.0271	-103.38	31.0729	31
-103.226	30.8891	-103.173	30.9349	0
-103.278	30.8898	-103.225	30.9356	3
-103.174	30.8883	-103.121	30.9342	2
-103.173	30.9334	-103.12	30.9792	10
-103.225	30.9342	-103.172	30.98	5
-103.278	30.9349	-103.224	30.9807	4
-103.172	30.9785	-103.119	31.0243	5
-103.277	30.98	-103.224	31.0258	6
-103.224	30.9792	-103.171	31.0251	16
-103.171	31.0236	-103.118	31.0694	9
-103.067	30.9769	-103.014	31.0228	12
-103.119	31.0228	-103.066	31.0687	7
-103.014	31.0212	-102.961	31.0671	21
-103.066	31.022	-103.013	31.0679	17
-103.013	31.0663	-102.96	31.1122	19
-103.066	31.0671	-103.012	31.113	25
-103.118	31.0679	-103.065	31.1138	16
-103.012	31.1114	-102.959	31.1573	15
-103.065	31.1122	-103.011	31.1581	24
-103.117	31.113	-103.064	31.1589	23
-103.276	31.0251	-103.223	31.0709	6
-103.224	31.0243	-103.17	31.0702	21
-103.17	31.0687	-103.117	31.1145	9
-103.223	31.0694	-103.169	31.1153	23
-103.275	31.0702	-103.222	31.116	21
-103.274	31.1153	-103.221	31.1611	19
-103.222	31.1145	-103.169	31.1604	36
-103.169	31.1138	-103.116	31.1596	30
-103.273	31.1604	-103.22	31.2062	27
-103.169	31.1589	-103.115	31.2047	21
-103.328	31.0258	-103.275	31.0716	16
-103.381	31.0265	-103.327	31.0722	13
-103.327	31.0709	-103.274	31.1167	25
-103.432	31.0722	-103.379	31.118	11
-103.38	31.0716	-103.327	31.1173	16
-103.327	31.116	-103.273	31.1618	14
-103.432	31.1173	-103.378	31.1631	24
-103.379	31.1167	-103.326	31.1624	13
-103.378	31.1618	-103.325	31.2075	35
-103.326	31.1611	-103.273	31.2069	24
-103.431	31.1624	-103.378	31.2082	22
-103.378	31.2069	-103.324	31.2526	33
-103.325	31.2062	-103.272	31.2519	43
-103.43	31.2075	-103.377	31.2533	63
-103.377	31.2519	-103.324	31.2977	53
-103.324	31.2513	-103.271	31.297	66
-103.429	31.2526	-103.376	31.2984	62
-103.324	31.2963	-103.27	31.3421	39
-103.376	31.297	-103.323	31.3428	54
-103.429	31.2977	-103.375	31.3435	48
-103.221	31.1596	-103.168	31.2054	19
-103.168	31.2039	-103.114	31.2498	22
-103.273	31.2054	-103.219	31.2513	40
-103.22	31.2047	-103.167	31.2505	38
-103.219	31.2498	-103.166	31.2956	41
-103.272	31.2505	-103.218	31.2963	14
-103.167	31.249	-103.113	31.2949	28
-103.218	31.2949	-103.165	31.3407	31
-103.166	31.2941	-103.113	31.34	62
-103.271	31.2956	-103.218	31.3414	44
-103.064	31.1573	-103.01	31.2032	61
-103.011	31.1565	-102.958	31.2024	36
-103.116	31.1581	-103.063	31.2039	24
-103.063	31.2024	-103.009	31.2483	25
-103.01	31.2015	-102.957	31.2475	14
-103.115	31.2032	-103.062	31.249	27
-103.009	31.2466	-102.956	31.2925	14
-103.062	31.2475	-103.008	31.2933	33
-103.114	31.2483	-103.061	31.2941	68
-103.061	31.2925	-103.007	31.3384	23
-103.113	31.2933	-103.06	31.3392	40
-103.008	31.2917	-102.955	31.3376	23
-103.06	31.3376	-103.007	31.3835	14
-103.007	31.3368	-102.954	31.3827	15
-103.113	31.3384	-103.059	31.3843	19
-103.112	31.3835	-103.058	31.4294	35
-103.059	31.3827	-103.006	31.4286	5
-103.007	31.3819	-102.953	31.4278	16
-103.058	31.4278	-103.005	31.4737	27
-103.006	31.427	-102.952	31.4729	88
-103.375	31.3421	-103.322	31.3879	54
-103.323	31.3414	-103.269	31.3872	47
-103.428	31.3428	-103.374	31.3886	68
-103.427	31.3879	-103.374	31.4337	65
-103.374	31.3872	-103.321	31.433	70
-103.322	31.3865	-103.269	31.4323	21
-103.426	31.433	-103.373	31.4788	149
-103.374	31.4323	-103.32	31.4781	119
-103.321	31.4316	-103.268	31.4774	25
-103.426	31.4781	-103.372	31.5239	32
-103.165	31.3392	-103.112	31.3851	13
-103.27	31.3407	-103.217	31.3865	47
-103.218	31.34	-103.164	31.3858	27
-103.269	31.3858	-103.216	31.4316	23
-103.217	31.3851	-103.163	31.4309	38
-103.164	31.3843	-103.111	31.4302	42
-103.269	31.4309	-103.215	31.4767	36
-103.163	31.4294	-103.11	31.4753	22
-103.216	31.4302	-103.162	31.476	49
-103.215	31.4753	-103.162	31.5211	56
-103.111	31.4286	-103.057	31.4745	32
-103.005	31.4721	-102.951	31.518	198
-103.057	31.4729	-103.004	31.5188	33
-103.11	31.4737	-103.056	31.5196	29
-103.004	31.5171	-102.95	31.5631	366
-103.056	31.518	-103.003	31.5639	52
-103.109	31.5188	-103.055	31.5647	12
-103.055	31.5631	-103.002	31.609	320
-103.003	31.5622	-102.949	31.6081	367
-103.108	31.5639	-103.054	31.6097	44
-102.806	30.9726	-102.752	31.0186	1
-102.753	30.9717	-102.7	31.0177	0
-102.701	30.9708	-102.648	31.0168	0
-102.805	31.0177	-102.751	31.0637	0
-102.752	31.0168	-102.699	31.0628	3
-102.7	31.0159	-102.647	31.0619	3
-102.804	31.0628	-102.75	31.1088	6
-102.699	31.0609	-102.645	31.107	12
-102.751	31.0619	-102.698	31.1079	5
-102.698	31.106	-102.644	31.152	23
-102.649	30.9698	-102.595	31.0159	0
-102.596	30.9688	-102.543	31.0149	1
-102.543	31.0129	-102.489	31.059	0
-102.648	31.0149	-102.594	31.0609	0
-102.595	31.0139	-102.542	31.06	0
-102.542	31.058	-102.488	31.1041	8
-102.647	31.06	-102.593	31.106	2
-102.594	31.059	-102.541	31.105	6
-102.645	31.105	-102.592	31.1511	21
-102.541	31.103	-102.487	31.1491	28
-102.91	30.9744	-102.857	31.0204	29
-102.963	30.9753	-102.909	31.0212	97
-102.858	30.9735	-102.805	31.0195	11
-102.857	31.0186	-102.804	31.0646	3
-102.962	31.0204	-102.908	31.0663	18
-102.909	31.0195	-102.856	31.0654	12
-102.856	31.0637	-102.803	31.1097	3
-102.908	31.0646	-102.855	31.1105	7
-102.961	31.0654	-102.907	31.1114	25
-102.96	31.1105	-102.906	31.1565	22
-102.75	31.107	-102.697	31.153	23
-102.803	31.1079	-102.749	31.1539	28
-102.697	31.1511	-102.643	31.1971	3
-102.749	31.152	-102.696	31.198	36
-102.802	31.153	-102.748	31.199	21
-102.748	31.1971	-102.695	31.2431	9
-102.801	31.198	-102.747	31.244	46
-102.696	31.1962	-102.642	31.2422	2
-102.695	31.2412	-102.641	31.2873	29
-102.799	31.2431	-102.746	31.2891	27
-102.593	31.1041	-102.54	31.1501	21
-102.54	31.1481	-102.486	31.1942	0
-102.592	31.1491	-102.538	31.1952	7
-102.644	31.1501	-102.591	31.1962	1
-102.643	31.1952	-102.59	31.2412	6
-102.591	31.1942	-102.537	31.2403	7
-102.538	31.1932	-102.485	31.2393	1
-102.537	31.2383	-102.484	31.2843	2
-102.59	31.2393	-102.536	31.2853	22
-102.642	31.2403	-102.588	31.2863	43
-102.855	31.1088	-102.802	31.1548	4
-102.907	31.1097	-102.854	31.1556	2
-102.959	31.1556	-102.905	31.2015	21
-102.906	31.1548	-102.853	31.2007	3
-102.854	31.1539	-102.801	31.1998	7
-102.905	31.1998	-102.852	31.2458	5
-102.853	31.199	-102.799	31.2449	64
-102.958	31.2007	-102.904	31.2466	15
-102.852	31.244	-102.798	31.29	35
-102.904	31.2449	-102.851	31.2909	26
-102.747	31.2422	-102.693	31.2882	23
-102.693	31.2863	-102.64	31.3323	13
-102.798	31.2882	-102.745	31.3342	9
-102.746	31.2873	-102.692	31.3333	27
-102.797	31.3333	-102.744	31.3793	11
-102.692	31.3314	-102.639	31.3774	10
-102.745	31.3323	-102.691	31.3784	7
-102.744	31.3774	-102.69	31.4234	1
-102.691	31.3765	-102.638	31.4225	46
-102.796	31.3784	-102.743	31.4244	12
-102.957	31.2458	-102.903	31.2917	5
-102.851	31.2891	-102.797	31.3351	11
-102.956	31.2909	-102.902	31.3368	2
-102.903	31.29	-102.85	31.336	21
-102.955	31.336	-102.901	31.3819	20
-102.85	31.3342	-102.796	31.3802	38
-102.902	31.3351	-102.849	31.381	84
-102.901	31.3802	-102.848	31.4261	78
-102.954	31.381	-102.9	31.427	159
-102.849	31.3793	-102.795	31.4252	26
-102.641	31.2853	-102.587	31.3314	86
-102.588	31.2843	-102.535	31.3304	123
-102.536	31.2833	-102.482	31.3294	28
-102.587	31.3294	-102.534	31.3755	8
-102.535	31.3284	-102.481	31.3745	0
-102.64	31.3304	-102.586	31.3765	38
-102.586	31.3745	-102.532	31.4206	63
-102.534	31.3735	-102.48	31.4196	89
-102.639	31.3755	-102.585	31.4215	180
-102.585	31.4196	-102.531	31.4656	42
-102.532	31.4185	-102.479	31.4646	31
-102.638	31.4206	-102.584	31.4666	207
-102.584	31.4646	-102.53	31.5107	50
-102.531	31.4636	-102.477	31.5097	47
-102.636	31.4656	-102.583	31.5117	286
-102.635	31.5107	-102.582	31.5568	292
-102.53	31.5087	-102.476	31.5548	32
-102.583	31.5097	-102.529	31.5558	27
-102.634	31.5558	-102.58	31.6018	71
-102.529	31.5537	-102.475	31.5998	23
-104.009	30.8357	-103.959	30.853	0
-103.959	30.8175	-103.906	30.8526	0
-104.063	30.8539	-104.011	30.8986	0
-104.011	30.8526	-103.958	30.8982	1
-103.959	30.8522	-103.906	30.8978	1
-104.083	30.8855	-104.063	30.8987	0
-104.291	30.9831	-104.271	30.9902	0
-104.271	30.964	-104.219	30.9901	0
-104.376	31.0022	-104.323	31.0358	1
-104.324	30.9901	-104.271	31.0355	0
-104.271	30.9898	-104.219	31.0352	0
-104.376	31.0355	-104.323	31.0809	0
-104.169	30.9436	-104.167	30.9444	0
-104.115	30.8986	-104.062	30.944	0
-104.167	30.9173	-104.115	30.9444	0
-104.167	30.944	-104.114	30.9895	0
-104.219	30.9444	-104.167	30.9898	0
-104.115	30.9437	-104.062	30.9891	0
-104.219	30.9895	-104.166	31.0349	0
-104.114	30.9888	-104.062	31.0343	0
-104.167	30.9891	-104.114	31.0346	0
-104.219	31.0346	-104.166	31.08	2
-103.543	30.7127	-103.49	30.7584	0
-103.542	30.7578	-103.489	30.8035	1
-103.49	30.7572	-103.437	30.8029	4
-103.594	30.7584	-103.541	30.8041	0
-103.541	30.8029	-103.488	30.8486	0
-103.489	30.8023	-103.436	30.848	1
-103.593	30.8035	-103.54	30.8492	0
-103.488	30.8474	-103.435	30.8931	0
-103.593	30.8486	-103.54	30.8943	0
-103.54	30.848	-103.488	30.8937	0
-103.855	30.7921	-103.802	30.8067	0
-103.803	30.7763	-103.75	30.8062	1
-103.864	30.8045	-103.855	30.8067	0
-103.855	30.8062	-103.802	30.8518	0
-103.907	30.8067	-103.854	30.8522	1
-103.802	30.8057	-103.75	30.8513	0
-103.854	30.8513	-103.801	30.8969	0
-103.906	30.8518	-103.854	30.8973	3
-103.802	30.8508	-103.749	30.8964	0
-103.713	30.7539	-103.699	30.7602	0
-103.699	30.7595	-103.646	30.8052	0
-103.751	30.7601	-103.698	30.8057	0
-103.646	30.759	-103.593	30.8046	0
-103.698	30.8046	-103.645	30.8503	0
-103.75	30.8052	-103.697	30.8508	0
-103.646	30.8041	-103.593	30.8497	0
-103.697	30.8497	-103.644	30.8954	0
-103.645	30.8492	-103.592	30.8948	0
-103.75	30.8503	-103.697	30.8959	1
-103.906	30.8969	-103.853	30.9424	2
-103.854	30.8964	-103.801	30.942	0
-103.801	30.8959	-103.748	30.9415	3
-103.853	30.9415	-103.8	30.9871	1
-103.801	30.941	-103.748	30.9866	4
-103.905	30.942	-103.853	30.9875	0
-103.905	30.9871	-103.852	31.0326	0
-103.853	30.9866	-103.8	31.0322	5
-103.8	30.9861	-103.747	31.0317	9
-103.8	31.0312	-103.747	31.0768	13
-103.54	30.8931	-103.487	30.9388	2
-103.488	30.8925	-103.434	30.9382	7
-103.592	30.8937	-103.539	30.9394	0
-103.487	30.9376	-103.434	30.9833	4
-103.591	30.9388	-103.538	30.9845	7
-103.539	30.9382	-103.486	30.9839	6
-103.538	30.9833	-103.485	31.029	11
-103.486	30.9827	-103.433	31.0284	14
-103.591	30.9839	-103.538	31.0296	5
-103.485	31.0278	-103.432	31.0735	32
-103.644	30.8943	-103.591	30.94	5
-103.697	30.8948	-103.644	30.9405	0
-103.749	30.8954	-103.696	30.941	2
-103.696	30.94	-103.643	30.9856	0
-103.644	30.9394	-103.591	30.9851	5
-103.748	30.9405	-103.695	30.9861	2
-103.643	30.9845	-103.59	31.0302	4
-103.695	30.9851	-103.642	31.0307	5
-103.748	30.9856	-103.695	31.0312	8
-103.642	31.0296	-103.589	31.0753	8
-103.852	31.0317	-103.799	31.0773	1
-103.904	31.0322	-103.851	31.0778	0
-103.851	31.0768	-103.798	31.1224	0
-103.799	31.0763	-103.746	31.1219	10
-103.904	31.0773	-103.851	31.1229	0
-103.851	31.1219	-103.798	31.1675	3
-103.903	31.1224	-103.85	31.168	2
-103.798	31.1214	-103.745	31.167	8
-103.85	31.167	-103.797	31.2126	6
-103.798	31.1665	-103.745	31.2121	7
-103.695	31.0302	-103.642	31.0758	11
-103.747	31.0307	-103.694	31.0763	6
-103.642	31.0747	-103.589	31.1204	13
-103.747	31.0758	-103.694	31.1214	5
-103.694	31.0753	-103.641	31.1209	6
-103.746	31.1209	-103.693	31.1665	0
-103.641	31.1198	-103.588	31.1655	11
-103.694	31.1204	-103.641	31.166	6
-103.745	31.166	-103.692	31.2116	2
-103.641	31.1649	-103.587	31.2106	19
-103.958	30.8973	-103.905	30.9429	2
-104.063	30.8982	-104.01	30.9437	0
-104.011	30.8978	-103.958	30.9433	3
-103.958	30.9424	-103.905	30.988	0
-104.062	30.9433	-104.01	30.9888	0
-104.01	30.9429	-103.957	30.9884	0
-103.957	30.9875	-103.904	31.0331	0
-104.062	30.9884	-104.009	31.0339	1
-104.01	30.988	-103.957	31.0335	2
-104.062	31.0335	-104.009	31.079	0
-104.398	31.0249	-104.376	31.0359	0
-104.488	31.0777	-104.48	31.0814	0
-104.428	31.0358	-104.376	31.0811	1
-104.48	31.0513	-104.428	31.0814	0
-104.533	31.0814	-104.48	31.1267	2
-104.428	31.0809	-104.375	31.1263	1
-104.48	31.0811	-104.428	31.1265	0
-104.48	31.1263	-104.427	31.1716	0
-104.428	31.126	-104.375	31.1714	0
-104.533	31.1265	-104.48	31.1718	0
-104.48	31.1714	-104.427	31.2167	0
-104.427	31.1711	-104.375	31.2165	0
-104.166	31.0343	-104.114	31.0797	2
-104.114	31.0339	-104.061	31.0794	2
-104.218	31.0797	-104.166	31.1252	0
-104.166	31.0794	-104.113	31.1248	0
-104.114	31.079	-104.061	31.1245	1
-104.113	31.1241	-104.06	31.1696	0
-104.166	31.1245	-104.113	31.1699	0
-104.218	31.1248	-104.165	31.1703	1
-104.218	31.1699	-104.165	31.2154	0
-104.113	31.1692	-104.06	31.2147	0
-104.009	31.0331	-103.956	31.0786	0
-103.957	31.0326	-103.904	31.0782	0
-103.956	31.0778	-103.903	31.1233	0
-104.061	31.0786	-104.008	31.1241	0
-104.009	31.0782	-103.956	31.1237	0
-104.061	31.1237	-104.008	31.1692	5
-104.008	31.1233	-103.955	31.1688	1
-103.956	31.1229	-103.903	31.1684	1
-104.06	31.1688	-104.007	31.2143	3
-104.008	31.1684	-103.955	31.2139	0
-104.323	31.0352	-104.271	31.0806	0
-104.271	31.0349	-104.218	31.0804	1
-104.376	31.0806	-104.323	31.126	0
-104.323	31.0804	-104.27	31.1257	1
-104.271	31.08	-104.218	31.1255	0
-104.375	31.1257	-104.323	31.1711	0
-104.323	31.1255	-104.27	31.1709	0
-104.27	31.1252	-104.218	31.1706	0
-104.27	31.1703	-104.217	31.2157	0
-104.375	31.1709	-104.322	31.2162	0
-104.165	31.1696	-104.112	31.215	1
-104.165	31.2147	-104.112	31.2602	1
-104.112	31.2143	-104.059	31.2598	3
-104.217	31.215	-104.164	31.2605	1
-104.164	31.2598	-104.111	31.3053	1
-104.217	31.2602	-104.164	31.3056	1
-104.112	31.2594	-104.059	31.3049	4
-104.216	31.3053	-104.164	31.3507	1
-104.164	31.3049	-104.111	31.3504	2
-104.111	31.3045	-104.058	31.35	7
-103.955	31.168	-103.902	31.2135	4
-104.06	31.2139	-104.007	31.2594	0
-104.007	31.2135	-103.954	31.259	1
-103.955	31.2131	-103.902	31.2586	19
-104.059	31.259	-104.006	31.3045	9
-104.007	31.2586	-103.954	31.3041	27
-103.954	31.2582	-103.901	31.3037	7
-104.006	31.3037	-103.953	31.3492	2
-103.954	31.3033	-103.901	31.3488	4
-104.059	31.3041	-104.006	31.3496	0
-104.532	31.1716	-104.48	31.2169	2
-104.48	31.2165	-104.427	31.2618	0
-104.427	31.2162	-104.374	31.2616	0
-104.532	31.2167	-104.479	31.262	0
-104.427	31.2614	-104.374	31.3067	0
-104.532	31.2618	-104.479	31.3071	0
-104.479	31.2616	-104.427	31.3069	0
-104.479	31.3067	-104.426	31.352	0
-104.427	31.3065	-104.374	31.3518	0
-104.532	31.3069	-104.479	31.3522	2
-104.323	31.1706	-104.27	31.216	0
-104.322	31.2157	-104.269	31.2611	2
-104.375	31.216	-104.322	31.2614	0
-104.27	31.2154	-104.217	31.2608	3
-104.322	31.2608	-104.269	31.3062	0
-104.374	31.2611	-104.322	31.3065	0
-104.269	31.2605	-104.216	31.3059	0
-104.322	31.3059	-104.269	31.3513	2
-104.374	31.3062	-104.321	31.3516	0
-104.269	31.3056	-104.216	31.351	2
-104.557	31.1041	-104.533	31.1268	0
-104.559	31.1267	-104.532	31.1719	0
-104.563	31.1718	-104.532	31.217	0
-104.567	31.2169	-104.532	31.2621	1
-104.573	31.262	-104.532	31.3073	0
-104.582	31.3071	-104.531	31.3524	0
-104.598	31.3641	-104.584	31.3976	0
-104.584	31.3522	-104.531	31.3975	1
-104.627	31.3975	-104.584	31.4428	0
-104.584	31.3974	-104.531	31.4427	0
-104.584	31.4425	-104.531	31.4878	1
-104.636	31.4427	-104.583	31.4879	0
-104.66	31.457	-104.636	31.488	0
-104.583	31.4876	-104.531	31.5329	0
-103.538	31.0284	-103.485	31.0741	10
-103.59	31.029	-103.537	31.0747	7
-103.589	31.0741	-103.536	31.1198	19
-103.485	31.0729	-103.432	31.1186	15
-103.537	31.0735	-103.484	31.1192	28
-103.484	31.118	-103.431	31.1637	19
-103.536	31.1186	-103.483	31.1643	31
-103.589	31.1192	-103.536	31.1649	30
-103.588	31.1643	-103.535	31.21	27
-103.536	31.1637	-103.483	31.2094	35
-103.903	31.1675	-103.85	31.2131	9
-103.85	31.2121	-103.797	31.2577	3
-103.902	31.2126	-103.849	31.2582	6
-103.797	31.2116	-103.744	31.2572	3
-103.902	31.2577	-103.849	31.3033	4
-103.849	31.2572	-103.796	31.3028	11
-103.797	31.2567	-103.744	31.3023	5
-103.901	31.3028	-103.848	31.3484	2
-103.796	31.3018	-103.743	31.3474	7
-103.849	31.3023	-103.796	31.3479	5
-103.483	31.1631	-103.43	31.2088	20
-103.483	31.2082	-103.429	31.2539	65
-103.587	31.2094	-103.534	31.2551	29
-103.535	31.2088	-103.482	31.2545	28
-103.482	31.2533	-103.429	31.299	48
-103.587	31.2545	-103.534	31.3002	47
-103.534	31.2539	-103.481	31.2996	43
-103.481	31.2984	-103.428	31.3441	51
-103.586	31.2996	-103.533	31.3453	35
-103.534	31.299	-103.48	31.3447	48
-103.693	31.1655	-103.64	31.2111	14
-103.745	31.2111	-103.692	31.2567	3
-103.692	31.2106	-103.639	31.2562	11
-103.64	31.21	-103.587	31.2557	16
-103.744	31.2562	-103.691	31.3018	7
-103.639	31.2551	-103.586	31.3008	25
-103.692	31.2557	-103.639	31.3013	22
-103.691	31.3008	-103.638	31.3464	24
-103.744	31.3013	-103.691	31.3469	15
-103.639	31.3002	-103.585	31.3459	37
-103.743	31.3464	-103.69	31.392	9
-103.691	31.3459	-103.637	31.3915	33
-103.638	31.3453	-103.585	31.391	45
-103.69	31.391	-103.637	31.4366	20
-103.742	31.3915	-103.689	31.4371	9
-103.637	31.3904	-103.584	31.4361	22
-103.689	31.4361	-103.636	31.4817	10
-103.742	31.4366	-103.689	31.4823	3
-103.637	31.4355	-103.583	31.4812	31
-103.689	31.4812	-103.635	31.5268	18
-103.48	31.3435	-103.427	31.3892	60
-103.585	31.3447	-103.532	31.3904	48
-103.533	31.3441	-103.48	31.3898	55
-103.48	31.3886	-103.426	31.4343	161
-103.585	31.3898	-103.531	31.4355	46
-103.532	31.3892	-103.479	31.4349	47
-103.531	31.4343	-103.478	31.48	49
-103.479	31.4337	-103.426	31.4794	120
-103.584	31.4349	-103.531	31.4806	23
-103.531	31.4794	-103.477	31.5251	17
-103.796	31.3469	-103.742	31.3926	6
-103.901	31.3479	-103.848	31.3935	5
-103.848	31.3474	-103.795	31.393	5
-103.795	31.392	-103.742	31.4377	2
-103.9	31.393	-103.847	31.4386	5
-103.848	31.3926	-103.794	31.4381	4
-103.847	31.4377	-103.794	31.4832	8
-103.9	31.4381	-103.847	31.4837	1
-103.794	31.4371	-103.741	31.4828	5
-103.794	31.4823	-103.741	31.5279	2
-103.899	31.4832	-103.846	31.5288	1
-103.847	31.4828	-103.793	31.5283	0
-103.846	31.5279	-103.793	31.5734	25
-103.793	31.5274	-103.74	31.573	4
-103.899	31.5283	-103.845	31.5739	9
-103.845	31.573	-103.792	31.6186	37
-103.793	31.5725	-103.739	31.6181	11
-103.898	31.5734	-103.845	31.619	25
-103.898	31.6186	-103.844	31.6641	37
-103.792	31.6176	-103.739	31.6632	30
-103.478	31.4788	-103.425	31.5245	20
-103.583	31.48	-103.53	31.5257	23
-103.53	31.5245	-103.477	31.5702	29
-103.477	31.5239	-103.424	31.5696	27
-103.583	31.5251	-103.529	31.5708	37
-103.529	31.5696	-103.476	31.6153	22
-103.582	31.5702	-103.529	31.6159	22
-103.477	31.5689	-103.423	31.6147	47
-103.476	31.614	-103.422	31.6598	43
-103.581	31.6153	-103.528	31.661	30
-103.741	31.4817	-103.688	31.5274	14
-103.636	31.4806	-103.583	31.5263	17
-103.688	31.5263	-103.635	31.5719	20
-103.635	31.5257	-103.582	31.5714	14
-103.741	31.5268	-103.687	31.5725	9
-103.687	31.5714	-103.634	31.617	24
-103.635	31.5708	-103.581	31.6165	24
-103.74	31.5719	-103.687	31.6176	21
-103.739	31.617	-103.686	31.6627	37
-103.634	31.6159	-103.581	31.6616	13
-102.743	31.4225	-102.689	31.4685	24
-102.69	31.4215	-102.636	31.4676	132
-102.795	31.4234	-102.742	31.4694	31
-102.689	31.4666	-102.635	31.5127	183
-102.742	31.4676	-102.688	31.5136	53
-102.794	31.4685	-102.741	31.5145	62
-102.741	31.5127	-102.687	31.5587	55
-102.688	31.5117	-102.634	31.5577	344
-102.793	31.5136	-102.739	31.5596	47
-102.687	31.5568	-102.633	31.6028	53
-102.953	31.4261	-102.899	31.4721	145
-102.848	31.4244	-102.794	31.4703	2
-102.9	31.4252	-102.847	31.4712	24
-102.952	31.4712	-102.898	31.5171	163
-102.847	31.4694	-102.793	31.5154	47
-102.899	31.4703	-102.846	31.5163	19
-102.898	31.5154	-102.845	31.5614	24
-102.846	31.5145	-102.792	31.5605	83
-102.951	31.5163	-102.897	31.5622	124
-102.897	31.5605	-102.844	31.6064	25
-102.792	31.5587	-102.738	31.6047	12
-102.739	31.5577	-102.686	31.6037	67
-102.791	31.6037	-102.737	31.6497	3
-102.738	31.6028	-102.685	31.6488	9
-102.686	31.6018	-102.632	31.6479	9
-102.737	31.6479	-102.683	31.6939	27
-102.685	31.6469	-102.631	31.693	11
-102.79	31.6488	-102.736	31.6948	21
-102.683	31.692	-102.63	31.738	86
-102.736	31.693	-102.682	31.739	5
-102.845	31.5596	-102.791	31.6056	27
-102.95	31.5614	-102.896	31.6073	34
-102.844	31.6047	-102.79	31.6507	7
-102.896	31.6056	-102.843	31.6515	114
-102.949	31.6064	-102.895	31.6524	53
-102.948	31.6515	-102.894	31.6975	57
-102.895	31.6507	-102.842	31.6966	23
-102.843	31.6497	-102.789	31.6957	14
-102.842	31.6948	-102.788	31.7408	22
-102.894	31.6957	-102.841	31.7417	25
-102.582	31.5548	-102.528	31.6009	36
-102.633	31.6009	-102.579	31.6469	22
-102.528	31.5988	-102.474	31.6449	121
-102.58	31.5998	-102.527	31.6459	113
-102.527	31.6439	-102.473	31.69	47
-102.632	31.6459	-102.578	31.692	154
-102.579	31.6449	-102.525	31.691	177
-102.525	31.6889	-102.471	31.7351	9
-102.473	31.6879	-102.419	31.734	33
-102.631	31.691	-102.577	31.7371	376
-102.789	31.6939	-102.735	31.7399	8
-102.735	31.738	-102.681	31.7841	4
-102.682	31.7371	-102.628	31.7831	53
-102.788	31.739	-102.734	31.785	2
-102.734	31.7831	-102.68	31.8291	149
-102.628	31.7811	-102.575	31.8272	90
-102.681	31.7821	-102.627	31.8282	114
-102.68	31.8272	-102.626	31.8732	184
-102.733	31.8282	-102.679	31.8742	353
-102.627	31.8262	-102.573	31.8723	165
-102.578	31.69	-102.524	31.7361	13
-102.577	31.7351	-102.523	31.7811	28
-102.524	31.734	-102.47	31.7801	43
-102.63	31.7361	-102.576	31.7821	61
-102.576	31.7801	-102.522	31.8262	130
-102.523	31.7791	-102.469	31.8252	50
-102.47	31.778	-102.416	31.8241	149
-102.575	31.8252	-102.521	31.8713	82
-102.469	31.8231	-102.415	31.8692	251
-102.522	31.8241	-102.468	31.8703	10
-102.947	31.6966	-102.893	31.7426	85
-102.841	31.7399	-102.787	31.7859	3
-102.893	31.7408	-102.84	31.7868	8
-102.946	31.7417	-102.892	31.7876	23
-102.84	31.785	-102.786	31.831	2
-102.787	31.7841	-102.733	31.8301	5
-102.892	31.7859	-102.838	31.8319	3
-102.786	31.8291	-102.732	31.8751	11
-102.891	31.831	-102.837	31.8769	4
-102.838	31.8301	-102.785	31.876	32
-102.679	31.8723	-102.625	31.9183	161
-102.732	31.8732	-102.678	31.9193	225
-102.626	31.8713	-102.572	31.9173	130
-102.678	31.9173	-102.624	31.9634	264
-102.625	31.9163	-102.571	31.9624	369
-102.731	31.9183	-102.677	31.9644	33
-102.677	31.9624	-102.623	32.0085	474
-102.624	31.9614	-102.57	32.0075	151
-102.73	31.9634	-102.676	32.0094	319
-102.676	32.0075	-102.622	32.0535	224
-102.521	31.8692	-102.466	31.9153	58
-102.468	31.8682	-102.414	31.9143	205
-102.573	31.8703	-102.519	31.9163	24
-102.519	31.9143	-102.465	31.9604	135
-102.466	31.9132	-102.412	31.9593	72
-102.572	31.9153	-102.518	31.9614	57
-102.518	31.9593	-102.464	32.0055	279
-102.571	31.9604	-102.517	32.0065	120
-102.465	31.9583	-102.411	32.0044	43
-102.517	32.0044	-102.463	32.0505	359
-103.373	31.4774	-103.319	31.5232	52
-103.32	31.4767	-103.267	31.5225	54
-103.319	31.5218	-103.266	31.5676	63
-103.372	31.5225	-103.319	31.5683	96
-103.425	31.5232	-103.371	31.5689	94
-103.319	31.5669	-103.265	31.6127	64
-103.371	31.5676	-103.318	31.6134	51
-103.424	31.5683	-103.371	31.614	109
-103.318	31.612	-103.264	31.6578	43
-103.371	31.6127	-103.317	31.6585	40
-103.162	31.4745	-103.109	31.5203	35
-103.268	31.476	-103.214	31.5218	72
-103.214	31.5203	-103.161	31.5662	61
-103.267	31.5211	-103.213	31.5669	61
-103.162	31.5196	-103.108	31.5654	43
-103.161	31.5647	-103.107	31.6105	34
-103.213	31.5654	-103.16	31.6113	45
-103.266	31.5662	-103.212	31.612	104
-103.212	31.6105	-103.159	31.6564	18
-103.265	31.6113	-103.212	31.6571	73
-103.16	31.6097	-103.106	31.6556	14
-103.212	31.6556	-103.158	31.7014	86
-103.264	31.6564	-103.211	31.7022	45
-103.159	31.6548	-103.105	31.7007	20
-103.158	31.6999	-103.104	31.7458	14
-103.264	31.7014	-103.21	31.7473	16
-103.211	31.7007	-103.157	31.7465	17
-103.21	31.7458	-103.156	31.7916	15
-103.263	31.7465	-103.209	31.7924	10
-103.157	31.745	-103.103	31.7909	96
-103.107	31.609	-103.053	31.6548	36
-103.002	31.6073	-102.948	31.6532	189
-103.054	31.6081	-103.001	31.654	269
-103.106	31.654	-103.053	31.6999	44
-103.053	31.6532	-103	31.6991	374
-103.001	31.6524	-102.947	31.6983	36
-103.053	31.6983	-102.999	31.7442	163
-103	31.6975	-102.946	31.7434	97
-103.105	31.6991	-103.052	31.745	98
-102.999	31.7426	-102.945	31.7885	22
-103.423	31.6134	-103.37	31.6591	45
-103.317	31.6571	-103.264	31.7029	32
-103.37	31.6578	-103.316	31.7036	30
-103.422	31.6585	-103.369	31.7042	36
-103.316	31.7022	-103.263	31.748	47
-103.369	31.7029	-103.315	31.7487	26
-103.422	31.7036	-103.368	31.7493	42
-103.368	31.748	-103.315	31.7938	36
-103.421	31.7487	-103.367	31.7944	45
-103.315	31.7473	-103.262	31.7931	31
-103.052	31.7434	-102.998	31.7893	68
-103.104	31.7442	-103.051	31.7901	242
-102.998	31.7876	-102.944	31.8336	11
-102.945	31.7868	-102.891	31.8327	1
-103.051	31.7885	-102.997	31.8344	24
-102.997	31.8327	-102.943	31.8786	46
-103.05	31.8336	-102.996	31.8795	59
-102.944	31.8319	-102.89	31.8778	8
-102.996	31.8778	-102.942	31.9237	49
-102.943	31.8769	-102.889	31.9229	18
-103.103	31.7893	-103.05	31.8352	134
-103.156	31.7901	-103.103	31.836	155
-103.209	31.7909	-103.155	31.8367	50
-103.208	31.836	-103.154	31.8818	58
-103.155	31.8352	-103.102	31.881	114
-103.103	31.8344	-103.049	31.8803	105
-103.207	31.881	-103.154	31.9269	57
-103.102	31.8795	-103.048	31.9253	188
-103.154	31.8803	-103.101	31.9261	127
-103.206	31.9261	-103.153	31.972	30
-103.473	31.7944	-103.419	31.8402	33
-103.42	31.7938	-103.367	31.8395	28
-103.526	31.7951	-103.472	31.8408	92
-103.419	31.8388	-103.366	31.8846	12
-103.525	31.8402	-103.472	31.8859	98
-103.472	31.8395	-103.419	31.8853	33
-103.472	31.8846	-103.418	31.9303	36
-103.419	31.8839	-103.365	31.9297	31
-103.524	31.8853	-103.471	31.931	38
-103.471	31.9297	-103.417	31.9754	32
-103.262	31.7916	-103.208	31.8374	17
-103.315	31.7924	-103.261	31.8382	25
-103.367	31.7931	-103.314	31.8388	18
-103.367	31.8382	-103.313	31.8839	27
-103.314	31.8374	-103.26	31.8832	21
-103.261	31.8367	-103.207	31.8825	7
-103.366	31.8832	-103.312	31.929	17
-103.26	31.8818	-103.206	31.9276	13
-103.313	31.8825	-103.259	31.9283	13
-103.365	31.9283	-103.311	31.9741	13
-103.259	31.9269	-103.206	31.9727	27
-103.312	31.9276	-103.258	31.9734	49
-103.364	31.9734	-103.31	32.0192	4
-103.258	31.972	-103.205	32.0178	16
-103.311	31.9727	-103.258	32.0185	28
-103.31	32.0178	-103.257	32.0636	39
-103.363	32.0185	-103.31	32.0643	4
-103.258	32.0171	-103.204	32.0629	9
-103.363	32.0636	-103.309	32.1094	14
-103.257	32.0621	-103.203	32.108	13
-103.049	31.8786	-102.995	31.9245	98
-103.048	31.9237	-102.994	31.9696	140
-102.995	31.9229	-102.941	31.9688	20
-102.942	31.922	-102.888	31.968	1
-102.941	31.9671	-102.887	32.013	14
-103.047	31.9688	-102.993	32.0147	4
-102.994	31.968	-102.94	32.0139	14
-102.94	32.0122	-102.886	32.0581	5
-103.046	32.0139	-102.992	32.0598	6
-102.993	32.013	-102.939	32.059	2
-102.837	31.8751	-102.784	31.9211	19
-102.785	31.8742	-102.731	31.9202	88
-102.89	31.876	-102.836	31.922	9
-102.836	31.9202	-102.782	31.9662	17
-102.784	31.9193	-102.73	31.9653	142
-102.889	31.9211	-102.835	31.9671	0
-102.888	31.9662	-102.834	32.0122	2
-102.835	31.9653	-102.781	32.0113	60
-102.782	31.9644	-102.728	32.0104	152
-102.834	32.0104	-102.78	32.0564	78
-102.781	32.0094	-102.727	32.0554	175
-102.887	32.0113	-102.833	32.0572	1
-102.833	32.0554	-102.779	32.1014	27
-102.78	32.0545	-102.726	32.1005	147
-102.886	32.0564	-102.832	32.1023	2
-102.832	32.1005	-102.778	32.1465	54
-102.885	32.1014	-102.831	32.1474	4
-102.779	32.0996	-102.725	32.1456	154
-102.778	32.1446	-102.724	32.1907	314
-102.884	32.1465	-102.83	32.1925	7
-102.623	32.0065	-102.569	32.0526	193
-102.728	32.0085	-102.674	32.0545	408
-102.674	32.0526	-102.62	32.0986	25
-102.622	32.0515	-102.567	32.0976	87
-102.727	32.0535	-102.673	32.0996	270
-102.673	32.0976	-102.619	32.1437	97
-102.726	32.0986	-102.672	32.1446	226
-102.62	32.0966	-102.566	32.1427	70
-102.619	32.1417	-102.565	32.1878	89
-102.672	32.1427	-102.618	32.1887	61
-103.045	32.059	-102.991	32.1049	6
-102.939	32.0572	-102.885	32.1032	1
-102.992	32.0581	-102.938	32.104	1
-103.044	32.104	-102.99	32.15	92
-102.938	32.1023	-102.884	32.1483	10
-102.991	32.1032	-102.937	32.1491	1
-102.99	32.1483	-102.936	32.1942	3
-102.937	32.1474	-102.883	32.1934	29
-103.043	32.1491	-102.989	32.195	130
-102.936	32.1925	-102.882	32.2384	4
-102.46	32.1385	-102.406	32.1847	123
-102.565	32.1857	-102.511	32.2318	36
-102.512	32.1847	-102.458	32.2308	35
-102.459	32.1836	-102.405	32.2297	87
-102.564	32.2308	-102.51	32.2769	95
-102.511	32.2297	-102.457	32.2758	18
-102.458	32.2287	-102.403	32.2748	38
-102.563	32.2758	-102.508	32.322	58
-102.457	32.2737	-102.402	32.3199	58
-102.51	32.2748	-102.455	32.3209	44
-102.831	32.1456	-102.777	32.1916	136
-102.777	32.1897	-102.723	32.2357	250
-102.83	32.1907	-102.776	32.2367	85
-102.883	32.1916	-102.829	32.2376	31
-102.776	32.2348	-102.722	32.2808	566
-102.829	32.2357	-102.775	32.2817	10
-102.882	32.2367	-102.828	32.2826	15
-102.775	32.2799	-102.721	32.3259	473
-102.828	32.2808	-102.774	32.3268	47
-102.881	32.2817	-102.827	32.3277	2
-102.725	32.1437	-102.671	32.1897	209
-102.724	32.1887	-102.67	32.2348	550
-102.618	32.1868	-102.564	32.2328	114
-102.671	32.1878	-102.617	32.2338	200
-102.723	32.2338	-102.669	32.2799	804
-102.67	32.2328	-102.616	32.2789	321
-102.617	32.2318	-102.563	32.2779	107
-102.669	32.2779	-102.614	32.324	110
-102.722	32.2789	-102.668	32.3249	228
-102.616	32.2769	-102.561	32.323	112
-102.989	32.1934	-102.935	32.2393	0
-103.042	32.1942	-102.988	32.2401	1
-102.935	32.2376	-102.881	32.2835	9
-103.041	32.2393	-102.987	32.2852	0
-102.988	32.2384	-102.934	32.2844	0
-103.04	32.2844	-102.986	32.3303	0
-102.987	32.2835	-102.933	32.3294	3
-102.934	32.2826	-102.88	32.3286	1
-102.986	32.3286	-102.932	32.3745	11
-103.039	32.3294	-102.985	32.3754	6
-102.561	32.3209	-102.507	32.367	9
-102.508	32.3199	-102.454	32.366	53
-102.455	32.3188	-102.401	32.3649	69
-102.507	32.3649	-102.453	32.411	64
-102.56	32.366	-102.506	32.4121	258
-102.454	32.3638	-102.4	32.41	96
-102.453	32.4089	-102.398	32.455	97
-102.506	32.41	-102.451	32.4561	40
-102.559	32.411	-102.505	32.4571	424
-102.451	32.454	-102.397	32.5001	33
-103.154	31.9253	-103.1	31.9712	88
-103.101	31.9245	-103.047	31.9704	197
-103.206	31.9712	-103.152	32.0171	31
-103.153	31.9704	-103.099	32.0163	58
-103.1	31.9696	-103.046	32.0155	30
-103.205	32.0163	-103.151	32.0621	44
-103.152	32.0155	-103.098	32.0614	38
-103.099	32.0147	-103.045	32.0606	3
-103.098	32.0598	-103.044	32.1057	2
-103.204	32.0614	-103.15	32.1072	74
-103.418	31.929	-103.364	31.9748	17
-103.524	31.9303	-103.47	31.9761	37
-103.523	31.9754	-103.469	32.0212	13
-103.47	31.9748	-103.416	32.0205	16
-103.417	31.9741	-103.363	32.0199	12
-103.469	32.0199	-103.416	32.0656	17
-103.416	32.0192	-103.363	32.065	12
-103.522	32.0205	-103.469	32.0663	38
-103.521	32.0656	-103.468	32.1113	34
-103.416	32.0643	-103.362	32.1101	9
-103.469	32.065	-103.415	32.1107	14
-103.521	32.1107	-103.467	32.1564	43
-103.415	32.1094	-103.361	32.1552	19
-103.468	32.1101	-103.414	32.1558	17
-103.414	32.1545	-103.36	32.2002	17
-103.52	32.1558	-103.466	32.2015	38
-103.467	32.1552	-103.413	32.2009	15
-103.413	32.1996	-103.359	32.2453	12
-103.519	32.2009	-103.465	32.2466	27
-103.466	32.2002	-103.412	32.246	21
-103.151	32.0606	-103.097	32.1065	101
-103.097	32.1049	-103.043	32.1508	50
-103.203	32.1065	-103.149	32.1523	94
-103.15	32.1057	-103.096	32.1516	196
-103.202	32.1516	-103.148	32.1974	151
-103.096	32.15	-103.042	32.1959	291
-103.149	32.1508	-103.095	32.1966	158
-103.148	32.1959	-103.094	32.2417	49
-103.201	32.1966	-103.147	32.2425	135
-103.095	32.195	-103.041	32.2409	13
-103.31	32.0629	-103.256	32.1087	15
-103.256	32.1072	-103.202	32.1531	54
-103.362	32.1087	-103.308	32.1545	5
-103.309	32.108	-103.255	32.1538	11
-103.255	32.1523	-103.201	32.1981	89
-103.308	32.1531	-103.254	32.1989	0
-103.361	32.1538	-103.307	32.1996	4
-103.36	32.1989	-103.306	32.2447	7
-103.254	32.1974	-103.2	32.2432	129
-103.307	32.1981	-103.253	32.244	19
-103.465	32.2453	-103.412	32.2911	42
-103.519	32.246	-103.465	32.2917	51
-103.412	32.2447	-103.359	32.2904	13
-103.465	32.2904	-103.411	32.3362	41
-103.518	32.2911	-103.464	32.3368	37
-103.412	32.2897	-103.358	32.3355	8
-103.464	32.3355	-103.41	32.3813	23
-103.411	32.3348	-103.357	32.3806	13
-103.517	32.3362	-103.463	32.3819	20
-103.516	32.3813	-103.462	32.427	26
-103.359	32.244	-103.305	32.2897	3
-103.253	32.2425	-103.199	32.2883	89
-103.306	32.2432	-103.252	32.289	27
-103.359	32.289	-103.305	32.3348	6
-103.252	32.2876	-103.198	32.3334	109
-103.305	32.2883	-103.252	32.3341	73
-103.358	32.3341	-103.304	32.3799	55
-103.252	32.3327	-103.198	32.3785	123
-103.305	32.3334	-103.251	32.3792	103
-103.357	32.3792	-103.303	32.425	152
-103.147	32.2409	-103.093	32.2868	39
-103.2	32.2417	-103.146	32.2876	136
-103.094	32.2401	-103.04	32.286	7
-103.199	32.2868	-103.145	32.3327	152
-103.093	32.2852	-103.039	32.3311	0
-103.146	32.286	-103.092	32.3319	18
-103.092	32.3303	-103.038	32.3762	51
-103.198	32.3319	-103.144	32.3777	181
-103.145	32.3311	-103.091	32.377	127
-103.198	32.377	-103.144	32.4228	326
-103.41	32.3799	-103.356	32.4257	16
-103.463	32.3806	-103.409	32.4264	19
-103.516	32.4264	-103.462	32.4721	33
-103.462	32.4257	-103.408	32.4714	34
-103.409	32.425	-103.355	32.4708	29
-103.408	32.4701	-103.354	32.5159	30
-103.462	32.4708	-103.408	32.5165	31
-103.515	32.4714	-103.461	32.5172	22
-103.408	32.5152	-103.354	32.561	36
-103.461	32.5159	-103.407	32.5616	26
-103.251	32.3777	-103.197	32.4236	180
-103.304	32.3785	-103.25	32.4243	157
-103.356	32.4243	-103.302	32.4701	41
-103.303	32.4236	-103.249	32.4694	102
-103.25	32.4228	-103.196	32.4687	182
-103.355	32.4694	-103.301	32.5152	71
-103.302	32.4687	-103.248	32.5145	274
-103.249	32.4679	-103.195	32.5137	136
-103.354	32.5145	-103.3	32.5603	95
-103.301	32.5137	-103.247	32.5596	127
-102.933	32.3277	-102.879	32.3737	0
-103.038	32.3745	-102.984	32.4204	2
-102.932	32.3728	-102.878	32.4187	1
-102.985	32.3737	-102.931	32.4196	6
-102.931	32.4179	-102.877	32.4638	10
-102.984	32.4187	-102.93	32.4647	0
-103.037	32.4196	-102.983	32.4655	2
-102.93	32.4629	-102.876	32.5089	47
-103.036	32.4647	-102.982	32.5106	23
-102.983	32.4638	-102.929	32.5098	30
-102.774	32.3249	-102.719	32.3709	172
-102.827	32.3259	-102.773	32.3719	170
-102.88	32.3268	-102.826	32.3728	2
-102.773	32.37	-102.718	32.416	143
-102.826	32.3709	-102.771	32.417	270
-102.879	32.3719	-102.825	32.4179	37
-102.771	32.4151	-102.717	32.4611	150
-102.878	32.417	-102.824	32.4629	174
-102.825	32.416	-102.77	32.462	400
-102.77	32.4601	-102.716	32.5062	42
-102.668	32.323	-102.613	32.369	119
-102.721	32.324	-102.666	32.37	148
-102.614	32.322	-102.56	32.368	147
-102.719	32.369	-102.665	32.4151	145
-102.666	32.368	-102.612	32.4141	87
-102.613	32.367	-102.559	32.4131	129
-102.718	32.4141	-102.664	32.4601	87
-102.665	32.4131	-102.611	32.4592	256
-102.612	32.4121	-102.558	32.4582	224
-102.717	32.4592	-102.663	32.5052	12
-102.877	32.462	-102.822	32.508	387
-102.824	32.4611	-102.769	32.5071	309
-102.769	32.5052	-102.715	32.5512	36
-102.876	32.5071	-102.821	32.5531	14
-102.822	32.5062	-102.768	32.5522	9
-102.768	32.5503	-102.714	32.5963	120
-102.875	32.5522	-102.82	32.5982	6
-102.821	32.5512	-102.767	32.5972	3
-102.82	32.5963	-102.766	32.6423	91
-102.767	32.5953	-102.713	32.6414	556
-102.505	32.455	-102.45	32.5012	33
-102.558	32.4561	-102.503	32.5022	228
-102.557	32.5012	-102.502	32.5473	53
-102.45	32.499	-102.396	32.5452	7
-102.503	32.5001	-102.449	32.5462	4
-102.555	32.5462	-102.501	32.5923	4
-102.449	32.5441	-102.394	32.5902	8
-102.502	32.5452	-102.448	32.5913	2
-102.554	32.5913	-102.5	32.6374	4
-102.448	32.5891	-102.393	32.6353	4
-102.611	32.4571	-102.557	32.5032	192
-102.664	32.4582	-102.61	32.5042	185
-102.663	32.5032	-102.609	32.5493	133
-102.716	32.5042	-102.662	32.5503	259
-102.61	32.5022	-102.555	32.5483	83
-102.715	32.5493	-102.661	32.5953	428
-102.609	32.5473	-102.554	32.5934	13
-102.662	32.5483	-102.607	32.5944	103
-102.714	32.5944	-102.659	32.6404	72
-102.607	32.5923	-102.553	32.6384	46
-102.929	32.508	-102.875	32.554	70
-103.035	32.5098	-102.981	32.5557	28
-102.982	32.5089	-102.928	32.5548	68
-102.981	32.554	-102.927	32.5999	57
-103.034	32.5548	-102.98	32.6008	144
-102.928	32.5531	-102.874	32.599	3
-102.98	32.599	-102.926	32.645	25
-102.927	32.5982	-102.872	32.6441	9
-103.033	32.5999	-102.979	32.6458	65
-102.926	32.6432	-102.871	32.6892	3
-102.661	32.5934	-102.606	32.6394	9
-102.713	32.6394	-102.658	32.6855	17
-102.606	32.6374	-102.552	32.6835	14
-102.659	32.6384	-102.605	32.6845	38
-102.712	32.6845	-102.657	32.7306	82
-102.605	32.6825	-102.55	32.7286	30
-102.658	32.6835	-102.604	32.7296	19
-102.604	32.7275	-102.549	32.7736	64
-102.657	32.7286	-102.603	32.7746	30
-102.71	32.7296	-102.656	32.7756	274
-102.874	32.5972	-102.819	32.6432	70
-102.819	32.6414	-102.765	32.6874	478
-102.766	32.6404	-102.712	32.6864	164
-102.872	32.6423	-102.818	32.6883	229
-102.818	32.6864	-102.764	32.7325	104
-102.871	32.6874	-102.817	32.7334	231
-102.765	32.6855	-102.71	32.7315	23
-102.87	32.7325	-102.816	32.7784	80
-102.764	32.7306	-102.709	32.7766	68
-102.817	32.7315	-102.763	32.7775	73
-102.501	32.5902	-102.446	32.6364	7
-102.446	32.6342	-102.392	32.6803	16
-102.5	32.6353	-102.445	32.6814	6
-102.553	32.6364	-102.498	32.6825	21
-102.445	32.6792	-102.39	32.7254	10
-102.498	32.6803	-102.444	32.7265	13
-102.552	32.6814	-102.497	32.7275	4
-102.497	32.7254	-102.442	32.7715	76
-102.55	32.7265	-102.496	32.7726	42
-102.444	32.7243	-102.389	32.7705	3
-103.144	32.3762	-103.09	32.4221	258
-103.091	32.3754	-103.037	32.4213	8
-103.09	32.4204	-103.036	32.4663	29
-103.197	32.4221	-103.143	32.4679	388
-103.144	32.4213	-103.089	32.4671	177
-103.196	32.4671	-103.142	32.513	467
-103.089	32.4655	-103.035	32.5114	49
-103.143	32.4663	-103.088	32.5122	224
-103.195	32.5122	-103.141	32.5581	171
-103.088	32.5106	-103.034	32.5565	18
-103.142	32.5114	-103.087	32.5573	145
-103.087	32.5557	-103.033	32.6016	31
-103.194	32.5573	-103.14	32.6032	114
-103.141	32.5565	-103.087	32.6024	139
-103.14	32.6016	-103.086	32.6475	52
-103.087	32.6008	-103.032	32.6467	37
-103.193	32.6024	-103.139	32.6482	26
-103.086	32.6458	-103.031	32.6917	10
-103.139	32.6467	-103.085	32.6925	43
-103.192	32.6475	-103.138	32.6933	138
-103.248	32.513	-103.194	32.5588	77
-103.3	32.5588	-103.246	32.6046	219
-103.354	32.5596	-103.3	32.6054	133
-103.247	32.5581	-103.193	32.6039	136
-103.3	32.6039	-103.245	32.6497	243
-103.246	32.6032	-103.192	32.649	52
-103.353	32.6046	-103.299	32.6504	187
-103.352	32.6497	-103.298	32.6955	62
-103.299	32.649	-103.245	32.6948	94
-103.245	32.6482	-103.191	32.6941	22
-103.514	32.5165	-103.46	32.5623	37
-103.407	32.5603	-103.353	32.606	16
-103.513	32.5616	-103.459	32.6074	27
-103.46	32.561	-103.406	32.6067	23
-103.513	32.6067	-103.459	32.6524	73
-103.459	32.606	-103.405	32.6518	59
-103.406	32.6054	-103.352	32.6511	7
-103.459	32.6511	-103.405	32.6969	35
-103.512	32.6518	-103.458	32.6975	53
-103.405	32.6504	-103.351	32.6962	7
-103.032	32.645	-102.978	32.6909	4
-102.979	32.6441	-102.925	32.6901	2
-102.925	32.6883	-102.87	32.7343	9
-103.031	32.6901	-102.977	32.736	44
-102.978	32.6892	-102.924	32.7351	31
-102.924	32.7334	-102.869	32.7793	37
-102.977	32.7343	-102.923	32.7802	22
-103.03	32.7351	-102.976	32.7811	4
-102.976	32.7793	-102.922	32.8253	30
-102.923	32.7784	-102.868	32.8244	40
-103.245	32.6933	-103.19	32.7392	122
-103.351	32.6948	-103.297	32.7406	28
-103.298	32.6941	-103.244	32.7399	40
-103.35	32.7399	-103.296	32.7857	17
-103.244	32.7384	-103.189	32.7842	64
-103.297	32.7392	-103.243	32.785	0
-103.35	32.785	-103.295	32.8308	7
-103.296	32.7842	-103.242	32.8301	9
-103.243	32.7835	-103.189	32.8293	22
-103.242	32.8286	-103.188	32.8744	38
-103.511	32.6969	-103.457	32.7426	36
-103.458	32.6962	-103.404	32.742	33
-103.405	32.6955	-103.35	32.7413	21
-103.51	32.742	-103.456	32.7877	271
-103.457	32.7413	-103.403	32.7871	41
-103.404	32.7406	-103.35	32.7864	18
-103.51	32.7871	-103.455	32.8328	373
-103.403	32.7857	-103.349	32.8315	23
-103.456	32.7864	-103.402	32.8321	175
-103.509	32.8321	-103.455	32.8779	59
-103.138	32.6917	-103.084	32.7376	13
-103.085	32.6909	-103.03	32.7368	78
-103.191	32.6925	-103.137	32.7384	278
-103.137	32.7368	-103.083	32.7827	11
-103.19	32.7376	-103.136	32.7835	21
-103.084	32.736	-103.029	32.7819	28
-103.136	32.7819	-103.082	32.8278	14
-103.083	32.7811	-103.028	32.827	10
-103.189	32.7827	-103.135	32.8286	12
-103.189	32.8278	-103.134	32.8736	10
-103.082	32.8261	-103.027	32.8721	14
-103.135	32.827	-103.081	32.8729	23
-103.188	32.8729	-103.133	32.9187	21
-103.081	32.8712	-103.026	32.9171	15
-103.134	32.8721	-103.08	32.9179	24
-103.08	32.9163	-103.025	32.9622	7
-103.187	32.9179	-103.132	32.9638	2
-103.133	32.9171	-103.079	32.963	7
-103.186	32.963	-103.131	33.0089	7
-103.239	32.9638	-103.185	33.0097	5
-103.295	32.8293	-103.241	32.8751	72
-103.349	32.8301	-103.294	32.8759	110
-103.241	32.8736	-103.187	32.9195	29
-103.294	32.8744	-103.24	32.9202	62
-103.348	32.8751	-103.294	32.9209	50
-103.24	32.9187	-103.186	32.9646	7
-103.294	32.9195	-103.239	32.9653	31
-103.347	32.9202	-103.293	32.966	24
-103.346	32.9653	-103.292	33.0111	15
-103.293	32.9646	-103.238	33.0104	23
-103.993	32.5215	-103.939	32.567	14
-103.94	32.521	-103.886	32.5666	3
-103.886	32.5656	-103.832	32.6112	5
-103.993	32.5666	-103.939	32.6121	11
-103.939	32.5661	-103.886	32.6117	11
-103.939	32.6112	-103.885	32.6568	63
-103.886	32.6107	-103.832	32.6563	64
-103.992	32.6117	-103.938	32.6572	5
-103.885	32.6558	-103.831	32.7014	86
-103.992	32.6568	-103.938	32.7023	48
-103.938	32.6563	-103.884	32.7019	87
-103.938	32.7014	-103.884	32.747	97
-103.991	32.7019	-103.937	32.7474	71
-103.884	32.7009	-103.831	32.7465	129
-103.937	32.7465	-103.883	32.7921	84
-103.884	32.746	-103.83	32.7916	88
-103.991	32.747	-103.937	32.7925	33
-103.937	32.7916	-103.883	32.8372	340
-103.883	32.7911	-103.829	32.8367	322
-103.99	32.7921	-103.936	32.8376	320
-103.564	32.6975	-103.51	32.7432	52
-103.671	32.6987	-103.617	32.7444	65
-103.618	32.6982	-103.564	32.7438	74
-103.617	32.7432	-103.563	32.7889	71
-103.67	32.7438	-103.616	32.7895	84
-103.564	32.7426	-103.51	32.7883	168
-103.616	32.7883	-103.562	32.834	65
-103.67	32.7889	-103.616	32.8346	103
-103.563	32.7877	-103.509	32.8334	278
-103.562	32.8328	-103.508	32.8785	128
-103.724	32.6993	-103.67	32.745	40
-103.778	32.6999	-103.724	32.7455	87
-103.831	32.7004	-103.777	32.746	111
-103.777	32.745	-103.723	32.7906	84
-103.831	32.7455	-103.777	32.7911	104
-103.724	32.7444	-103.67	32.7901	58
-103.777	32.7901	-103.723	32.8357	353
-103.83	32.7906	-103.776	32.8362	294
-103.723	32.7895	-103.669	32.8352	207
-103.723	32.8346	-103.668	32.8802	45
-103.99	32.8372	-103.936	32.8827	297
-103.936	32.8367	-103.882	32.8823	256
-103.883	32.8362	-103.829	32.8818	235
-103.936	32.8818	-103.882	32.9273	33
-103.882	32.8813	-103.828	32.9269	21
-103.989	32.8823	-103.935	32.9278	24
-103.935	32.9269	-103.881	32.9724	10
-104.042	32.9278	-103.988	32.9733	6
-103.989	32.9273	-103.935	32.9729	17
-103.988	32.9724	-103.934	33.018	15
-103.616	32.8334	-103.562	32.8791	24
-103.669	32.834	-103.615	32.8797	54
-103.668	32.8791	-103.614	32.9248	33
-103.615	32.8785	-103.561	32.9242	29
-103.562	32.8779	-103.507	32.9236	13
-103.668	32.9242	-103.614	32.9699	11
-103.614	32.9236	-103.56	32.9693	14
-103.721	32.9248	-103.667	32.9704	1
-103.561	32.923	-103.507	32.9687	6
-103.721	32.9699	-103.666	33.0155	2
-103.829	32.8357	-103.775	32.8813	88
-103.776	32.8352	-103.722	32.8808	106
-103.829	32.8808	-103.775	32.9264	45
-103.775	32.8802	-103.721	32.9259	10
-103.722	32.8797	-103.668	32.9253	8
-103.828	32.9259	-103.774	32.9715	12
-103.775	32.9253	-103.721	32.971	28
-103.882	32.9264	-103.828	32.972	13
-103.774	32.9704	-103.72	33.0161	9
-103.881	32.9715	-103.827	33.0171	20
-103.614	32.9687	-103.559	33.0144	2
-103.667	32.9693	-103.613	33.015	3
-103.72	33.015	-103.666	33.0606	8
-103.613	33.0138	-103.559	33.0595	12
-103.666	33.0144	-103.612	33.0601	7
-103.719	33.0601	-103.665	33.1057	9
-103.666	33.0595	-103.611	33.1051	7
-103.612	33.0589	-103.558	33.1046	12
-103.719	33.1051	-103.664	33.1508	5
-103.665	33.1046	-103.611	33.1502	18
-103.828	32.971	-103.773	33.0166	11
-103.773	33.0155	-103.719	33.0612	11
-103.881	33.0166	-103.826	33.0622	15
-103.827	33.0161	-103.773	33.0617	23
-103.773	33.0606	-103.719	33.1062	3
-103.88	33.0617	-103.826	33.1073	15
-103.826	33.0612	-103.772	33.1068	9
-103.879	33.1068	-103.825	33.1523	5
-103.826	33.1062	-103.772	33.1518	45
-103.772	33.1057	-103.718	33.1513	3
-103.507	32.9674	-103.452	33.0131	12
-103.506	33.0125	-103.452	33.0582	8
-103.559	33.0131	-103.505	33.0589	6
-103.452	33.0118	-103.398	33.0576	12
-103.452	33.0569	-103.397	33.1027	2
-103.505	33.0576	-103.451	33.1033	13
-103.559	33.0582	-103.504	33.1039	7
-103.558	33.1033	-103.504	33.149	3
-103.451	33.102	-103.396	33.1477	0
-103.504	33.1027	-103.45	33.1484	3
-102.816	32.7766	-102.761	32.8226	8
-102.869	32.7775	-102.815	32.8235	9
-102.763	32.7756	-102.708	32.8217	156
-102.815	32.8217	-102.76	32.8677	9
-102.868	32.8226	-102.814	32.8686	32
-102.761	32.8207	-102.707	32.8667	8
-102.76	32.8658	-102.706	32.9118	53
-102.814	32.8667	-102.759	32.9127	3
-102.867	32.8677	-102.813	32.9137	25
-102.759	32.9108	-102.705	32.9569	9
-103.029	32.7802	-102.975	32.8261	15
-102.975	32.8244	-102.921	32.8704	93
-102.922	32.8235	-102.867	32.8695	117
-103.028	32.8253	-102.974	32.8712	26
-102.974	32.8695	-102.919	32.9154	188
-102.921	32.8686	-102.866	32.9146	238
-103.027	32.8704	-102.973	32.9163	68
-102.973	32.9146	-102.918	32.9605	9
-102.919	32.9137	-102.865	32.9596	45
-103.026	32.9154	-102.972	32.9614	19
-102.656	32.7736	-102.601	32.8197	14
-102.709	32.7746	-102.655	32.8207	158
-102.603	32.7726	-102.548	32.8187	6
-102.708	32.8197	-102.653	32.8658	8
-102.655	32.8187	-102.6	32.8648	3
-102.601	32.8177	-102.547	32.8638	10
-102.6	32.8627	-102.545	32.9088	4
-102.653	32.8638	-102.599	32.9098	2
-102.707	32.8648	-102.652	32.9108	13
-102.706	32.9098	-102.651	32.9559	16
-102.442	32.7694	-102.388	32.8155	5
-102.549	32.7715	-102.495	32.8177	54
-102.496	32.7705	-102.441	32.8166	22
-102.441	32.8144	-102.387	32.8606	1
-102.548	32.8166	-102.493	32.8627	23
-102.495	32.8155	-102.44	32.8617	5
-102.44	32.8595	-102.385	32.9056	2
-102.547	32.8617	-102.492	32.9078	3
-102.493	32.8606	-102.439	32.9067	14
-102.492	32.9056	-102.437	32.9518	6
-102.599	32.9078	-102.544	32.9539	2
-102.652	32.9088	-102.598	32.9549	3
-102.598	32.9528	-102.543	32.9989	7
-102.651	32.9539	-102.596	33	83
-102.705	32.9549	-102.65	33.001	21
-102.703	33	-102.649	33.046	71
-102.596	32.9979	-102.542	33.044	11
-102.65	32.9989	-102.595	33.045	128
-102.702	33.045	-102.648	33.0911	7
-102.649	33.044	-102.594	33.0901	6
-102.813	32.9118	-102.758	32.9578	131
-102.866	32.9127	-102.811	32.9587	579
-102.758	32.9559	-102.703	33.0019	18
-102.811	32.9569	-102.757	33.0029	507
-102.865	32.9578	-102.81	33.0038	491
-102.757	33.001	-102.702	33.047	286
-102.864	33.0029	-102.809	33.0489	515
-102.81	33.0019	-102.756	33.0479	647
-102.756	33.046	-102.701	33.0921	400
-102.863	33.0479	-102.808	33.0939	78
-102.439	32.9045	-102.384	32.9507	7
-102.545	32.9067	-102.491	32.9528	1
-102.437	32.9496	-102.383	32.9957	5
-102.544	32.9518	-102.489	32.9979	14
-102.491	32.9507	-102.436	32.9968	8
-102.436	32.9946	-102.381	33.0408	25
-102.489	32.9957	-102.435	33.0419	37
-102.543	32.9968	-102.488	33.043	43
-102.435	33.0397	-102.38	33.0859	9
-102.488	33.0408	-102.433	33.0869	2
-102.809	33.047	-102.755	33.093	141
-102.862	33.093	-102.807	33.139	5
-102.755	33.0911	-102.7	33.1371	168
-102.808	33.0921	-102.753	33.1381	8
-102.861	33.1381	-102.806	33.1841	35
-102.753	33.1361	-102.699	33.1822	56
-102.807	33.1371	-102.752	33.1831	9
-102.752	33.1812	-102.698	33.2273	12
-102.859	33.1831	-102.805	33.2292	101
-102.806	33.1822	-102.751	33.2282	13
-103.023	33.0507	-102.969	33.0966	28
-102.915	33.0939	-102.861	33.1399	36
-103.022	33.0957	-102.968	33.1417	34
-102.969	33.0949	-102.914	33.1408	105
-103.021	33.1408	-102.967	33.1867	22
-102.914	33.139	-102.859	33.185	205
-102.968	33.1399	-102.913	33.1859	142
-102.913	33.1841	-102.858	33.2301	102
-102.967	33.185	-102.912	33.231	52
-103.02	33.1859	-102.966	33.2318	17
-102.595	33.043	-102.54	33.0891	10
-102.594	33.088	-102.539	33.1341	11
-102.701	33.0901	-102.646	33.1361	11
-102.648	33.0891	-102.593	33.1351	12
-102.7	33.1351	-102.645	33.1812	199
-102.593	33.1331	-102.538	33.1792	9
-102.646	33.1341	-102.592	33.1802	5
-102.699	33.1802	-102.644	33.2263	92
-102.645	33.1792	-102.59	33.2253	13
-102.592	33.1781	-102.537	33.2242	5
-103.455	32.8315	-103.401	32.8772	20
-103.402	32.8308	-103.348	32.8766	75
-103.455	32.8766	-103.4	32.9223	35
-103.401	32.8759	-103.347	32.9216	25
-103.508	32.8772	-103.454	32.923	13
-103.454	32.9216	-103.4	32.9674	73
-103.4	32.9209	-103.346	32.9667	43
-103.507	32.9223	-103.453	32.9681	33
-103.453	32.9667	-103.399	33.0125	25
-103.56	32.9681	-103.506	33.0138	4
-103.079	32.9614	-103.024	33.0073	10
-102.918	32.9587	-102.864	33.0047	456
-102.972	32.9596	-102.917	33.0056	79
-103.025	32.9605	-102.971	33.0064	4
-103.024	33.0056	-102.97	33.0515	50
-102.971	33.0047	-102.916	33.0507	168
-102.917	33.0038	-102.863	33.0498	359
-103.078	33.0064	-103.023	33.0524	7
-102.916	33.0489	-102.862	33.0949	21
-102.97	33.0498	-102.915	33.0957	12
-103.132	32.9622	-103.078	33.0081	2
-103.131	33.0073	-103.077	33.0532	7
-103.185	33.0081	-103.13	33.054	78
-103.238	33.0089	-103.184	33.0547	2
-103.077	33.0515	-103.022	33.0974	22
-103.13	33.0524	-103.076	33.0982	3
-103.237	33.054	-103.183	33.0998	2
-103.184	33.0532	-103.129	33.099	68
-103.129	33.0974	-103.075	33.1433	8
-103.076	33.0966	-103.021	33.1425	47
-103.4	32.966	-103.345	33.0118	11
-103.345	33.0104	-103.291	33.0562	20
-103.399	33.0111	-103.344	33.0569	5
-103.292	33.0097	-103.237	33.0555	4
-103.291	33.0547	-103.237	33.1006	2
-103.398	33.0562	-103.344	33.102	4
-103.344	33.0555	-103.29	33.1013	6
-103.344	33.1006	-103.289	33.1464	7
-103.397	33.1013	-103.343	33.1471	0
-103.29	33.0998	-103.236	33.1456	3
-103.237	33.099	-103.182	33.1449	0
-103.183	33.0982	-103.128	33.1441	14
-103.128	33.1425	-103.074	33.1884	5
-103.075	33.1417	-103.02	33.1876	25
-103.236	33.1441	-103.181	33.19	1
-103.182	33.1433	-103.128	33.1892	13
-103.235	33.1892	-103.18	33.235	0
-103.074	33.1867	-103.019	33.2327	29
-103.181	33.1884	-103.127	33.2343	9
-103.128	33.1876	-103.073	33.2335	10
-103.343	33.1456	-103.288	33.1914	0
-103.396	33.1464	-103.342	33.1921	1
-103.289	33.1449	-103.235	33.1907	3
-103.342	33.1907	-103.287	33.2365	9
-103.288	33.19	-103.234	33.2358	2
-103.396	33.1914	-103.341	33.2372	2
-103.234	33.2343	-103.179	33.2801	6
-103.287	33.235	-103.233	33.2809	0
-103.395	33.2365	-103.34	33.2823	3
-103.341	33.2358	-103.287	33.2816	8
-102.966	33.2301	-102.911	33.276	81
-102.912	33.2292	-102.857	33.2751	16
-103.019	33.231	-102.965	33.2769	3
-102.965	33.2751	-102.91	33.3211	7
-102.911	33.2742	-102.856	33.3202	5
-103.018	33.276	-102.964	33.322	6
-102.964	33.3202	-102.909	33.3662	8
-102.91	33.3193	-102.855	33.3653	6
-103.017	33.3211	-102.962	33.367	12
-102.962	33.3653	-102.908	33.4112	22
-103.127	33.2327	-103.072	33.2786	27
-103.073	33.2318	-103.018	33.2777	9
-103.18	33.2335	-103.126	33.2794	17
-103.126	33.2777	-103.071	33.3236	7
-103.072	33.2769	-103.017	33.3228	2
-103.179	33.2786	-103.125	33.3244	14
-103.071	33.322	-103.016	33.3679	7
-103.125	33.3228	-103.07	33.3687	3
-103.178	33.3236	-103.124	33.3695	5
-103.07	33.367	-103.015	33.413	3
-103.287	33.2801	-103.232	33.326	1
-103.233	33.2794	-103.178	33.3252	0
-103.394	33.2816	-103.339	33.3274	1
-103.34	33.2809	-103.286	33.3267	1
-103.286	33.3252	-103.231	33.371	1
-103.232	33.3244	-103.177	33.3703	0
-103.393	33.3267	-103.339	33.3725	4
-103.339	33.326	-103.285	33.3718	2
-103.392	33.3718	-103.338	33.4176	0
-103.231	33.3695	-103.176	33.4154	4
-103.448	33.2823	-103.393	33.3281	3
-103.555	33.2837	-103.501	33.3294	10
-103.447	33.3274	-103.392	33.3732	1
-103.501	33.3281	-103.446	33.3738	10
-103.554	33.3287	-103.5	33.3745	9
-103.446	33.3725	-103.391	33.4182	6
-103.5	33.3732	-103.445	33.4189	14
-103.553	33.3738	-103.499	33.4195	9
-103.391	33.4168	-103.337	33.4626	3
-103.499	33.4182	-103.444	33.464	13
-103.953	31.3484	-103.9	31.3939	1
-104.058	31.3492	-104.005	31.3948	0
-104.006	31.3488	-103.953	31.3944	1
-104.058	31.3944	-104.005	31.4399	0
-103.953	31.3935	-103.9	31.439	3
-104.005	31.3939	-103.952	31.4395	1
-104.058	31.4395	-104.004	31.485	1
-104.005	31.439	-103.952	31.4846	0
-103.952	31.4386	-103.899	31.4841	2
-103.952	31.4837	-103.899	31.5293	7
-104.479	31.3518	-104.426	31.3972	0
-104.426	31.3516	-104.374	31.3969	1
-104.531	31.352	-104.479	31.3974	0
-104.479	31.3969	-104.426	31.4423	1
-104.531	31.3972	-104.478	31.4425	0
-104.426	31.3967	-104.373	31.442	0
-104.478	31.442	-104.426	31.4874	1
-104.426	31.4418	-104.373	31.4872	0
-104.531	31.4423	-104.478	31.4876	0
-104.478	31.4872	-104.425	31.5325	0
-104.164	31.35	-104.111	31.3955	0
-104.111	31.3496	-104.058	31.3951	0
-104.216	31.3504	-104.163	31.3958	0
-104.216	31.3955	-104.163	31.4409	0
-104.111	31.3948	-104.058	31.4402	0
-104.163	31.3951	-104.11	31.4406	0
-104.163	31.4402	-104.11	31.4857	0
-104.215	31.4406	-104.162	31.486	2
-104.11	31.4399	-104.057	31.4853	0
-104.162	31.4853	-104.109	31.5308	5
-104.374	31.3513	-104.321	31.3967	0
-104.321	31.351	-104.268	31.3964	0
-104.269	31.3507	-104.216	31.3961	0
-104.374	31.3964	-104.321	31.4418	0
-104.321	31.3961	-104.268	31.4415	0
-104.268	31.3958	-104.215	31.4412	0
-104.321	31.4412	-104.268	31.4866	0
-104.268	31.4409	-104.215	31.4863	0
-104.373	31.4415	-104.32	31.4869	1
-104.32	31.4863	-104.267	31.5317	0
-104.268	31.486	-104.215	31.5315	0
-104.373	31.4866	-104.32	31.532	1
-104.267	31.5311	-104.214	31.5766	5
-104.32	31.5315	-104.267	31.5769	2
-104.373	31.5317	-104.32	31.5771	0
-104.32	31.5766	-104.267	31.622	2
-104.267	31.5762	-104.214	31.6217	4
-104.372	31.5769	-104.319	31.6222	0
-104.319	31.6217	-104.266	31.6671	0
-104.267	31.6214	-104.213	31.6668	4
-104.057	31.4846	-104.004	31.5301	0
-104.004	31.4841	-103.951	31.5297	1
-103.951	31.5288	-103.898	31.5744	7
-104.057	31.5297	-104.003	31.5752	9
-104.004	31.5293	-103.951	31.5748	8
-103.951	31.5739	-103.898	31.6195	15
-104.003	31.5744	-103.95	31.6199	14
-104.056	31.5748	-104.003	31.6203	21
-104.003	31.6195	-103.95	31.665	17
-103.95	31.619	-103.897	31.6646	16
-104.426	31.4869	-104.373	31.5323	0
-104.531	31.4874	-104.478	31.5327	0
-104.531	31.5325	-104.478	31.5778	1
-104.478	31.5323	-104.425	31.5776	0
-104.425	31.532	-104.372	31.5774	0
-104.53	31.5776	-104.477	31.6229	0
-104.478	31.5774	-104.425	31.6227	0
-104.425	31.5771	-104.372	31.6225	0
-104.477	31.6225	-104.424	31.6678	0
-104.53	31.6227	-104.477	31.668	1
-104.11	31.485	-104.057	31.5305	1
-104.215	31.4857	-104.162	31.5311	0
-104.162	31.5305	-104.109	31.5759	6
-104.215	31.5308	-104.162	31.5762	2
-104.109	31.5301	-104.056	31.5756	3
-104.214	31.5759	-104.161	31.6214	2
-104.162	31.5756	-104.108	31.621	6
-104.109	31.5752	-104.056	31.6207	10
-104.214	31.621	-104.161	31.6665	0
-104.161	31.6207	-104.108	31.6661	7
-104.108	31.6203	-104.055	31.6658	29
-104.161	31.6658	-104.108	31.7112	15
-104.108	31.6654	-104.055	31.7109	13
-104.213	31.6661	-104.16	31.7116	8
-104.108	31.7105	-104.054	31.756	13
-104.213	31.7112	-104.16	31.7567	10
-104.16	31.7109	-104.107	31.7563	14
-104.16	31.756	-104.107	31.8014	23
-104.213	31.7563	-104.16	31.8018	14
-104.107	31.7556	-104.054	31.8011	10
-104.372	31.622	-104.319	31.6673	2
-104.319	31.6668	-104.266	31.7122	7
-104.372	31.6671	-104.319	31.7124	8
-104.266	31.6665	-104.213	31.7119	4
-104.371	31.7122	-104.318	31.7576	5
-104.319	31.7119	-104.265	31.7573	4
-104.266	31.7116	-104.213	31.757	14
-104.265	31.7567	-104.212	31.8021	4
-104.371	31.7573	-104.318	31.8027	10
-104.318	31.757	-104.265	31.8024	3
-104.708	31.515	-104.689	31.5332	0
-104.735	31.5332	-104.688	31.5784	1
-104.755	31.5918	-104.741	31.6235	0
-104.741	31.5783	-104.688	31.6235	0
-104.769	31.6235	-104.741	31.6687	0
-104.636	31.4878	-104.583	31.533	1
-104.689	31.4879	-104.636	31.5332	4
-104.583	31.5327	-104.53	31.578	0
-104.689	31.533	-104.636	31.5783	0
-104.636	31.5329	-104.583	31.5781	0
-104.583	31.5778	-104.53	31.6231	0
-104.688	31.5781	-104.636	31.6234	0
-104.636	31.578	-104.583	31.6233	2
-104.583	31.6229	-104.53	31.6682	0
-104.688	31.6233	-104.635	31.6685	0
-104.741	31.6234	-104.688	31.6686	0
-104.784	31.6686	-104.741	31.7138	0
-104.741	31.6685	-104.688	31.7137	0
-104.794	31.7137	-104.741	31.7589	0
-104.741	31.7136	-104.688	31.7588	0
-104.814	31.7284	-104.793	31.759	0
-104.793	31.7588	-104.741	31.8041	0
-104.845	31.7589	-104.793	31.8041	0
-104.741	31.7587	-104.688	31.804	0
-104.636	31.6231	-104.583	31.6684	0
-104.583	31.668	-104.53	31.7133	1
-104.688	31.6684	-104.635	31.7136	0
-104.635	31.6682	-104.582	31.7135	1
-104.635	31.7133	-104.582	31.7586	0
-104.582	31.7131	-104.529	31.7584	0
-104.688	31.7135	-104.635	31.7587	0
-104.635	31.7584	-104.582	31.8037	0
-104.582	31.7582	-104.529	31.8035	0
-104.688	31.7586	-104.635	31.8038	0
-104.688	31.8037	-104.635	31.8489	0
-104.582	31.8034	-104.529	31.8486	0
-104.635	31.8035	-104.582	31.8488	0
-104.635	31.8486	-104.582	31.8939	0
-104.582	31.8485	-104.529	31.8938	2
-104.688	31.8488	-104.635	31.8941	0
-104.635	31.8938	-104.581	31.939	0
-104.582	31.8936	-104.529	31.9389	0
-104.687	31.8939	-104.634	31.9392	0
-104.634	31.9389	-104.581	31.9841	0
-104.846	31.8041	-104.793	31.8492	0
-104.741	31.8038	-104.688	31.8491	0
-104.793	31.804	-104.74	31.8492	0
-104.793	31.8491	-104.74	31.8943	0
-104.846	31.8492	-104.793	31.8943	1
-104.74	31.8489	-104.687	31.8942	0
-104.74	31.8941	-104.687	31.9393	0
-104.846	31.8943	-104.793	31.9395	1
-104.793	31.8942	-104.74	31.9394	0
-104.846	31.9394	-104.793	31.9846	0
-104.876	31.8061	-104.846	31.8493	0
-104.899	31.8492	-104.846	31.8944	0
-104.907	31.8837	-104.899	31.8944	0
-104.899	31.8943	-104.846	31.9395	0
-104.939	31.8944	-104.899	31.9395	0
-104.581	31.9387	-104.528	31.984	2
-104.687	31.939	-104.634	31.9843	1
-104.581	31.9838	-104.528	32.0291	3
-104.634	31.984	-104.581	32.0292	1
-104.687	31.9841	-104.634	32.0294	0
-104.634	32.0291	-104.581	32.0743	1
-104.687	32.0292	-104.634	32.0745	0
-104.581	32.0289	-104.528	32.0742	0
-104.634	32.0742	-104.581	32.1195	0
-104.687	32.0743	-104.634	32.1196	0
-104.952	31.9395	-104.899	31.9847	0
-104.899	31.9395	-104.846	31.9846	0
-104.952	32.0193	-104.952	32.0193	0
-104.952	31.9846	-104.899	32.0298	0
-104.899	31.9846	-104.846	32.0297	0
-104.899	32.0297	-104.846	32.0748	0
-104.952	32.0297	-104.899	32.0749	0
-104.899	32.0748	-104.846	32.1199	0
-104.056	31.6199	-104.003	31.6654	21
-103.95	31.6641	-103.897	31.7097	11
-104.003	31.6646	-103.949	31.7101	10
-104.055	31.665	-104.002	31.7105	13
-104.002	31.7097	-103.949	31.7552	10
-103.949	31.7092	-103.896	31.7548	13
-104.055	31.7101	-104.002	31.7556	13
-104.054	31.7552	-104.001	31.8007	11
-104.002	31.7548	-103.948	31.8003	26
-103.949	31.7543	-103.895	31.7999	27
-104.425	31.6222	-104.372	31.6676	0
-104.424	31.6673	-104.371	31.7127	1
-104.477	31.6676	-104.424	31.7129	0
-104.53	31.6678	-104.477	31.7131	0
-104.424	31.7124	-104.371	31.7578	0
-104.477	31.7127	-104.424	31.758	0
-104.53	31.7129	-104.477	31.7582	0
-104.529	31.758	-104.476	31.8034	0
-104.424	31.7576	-104.371	31.8029	2
-104.477	31.7578	-104.424	31.8031	0
-104.107	31.8007	-104.053	31.8462	20
-104.16	31.8011	-104.106	31.8466	16
-104.053	31.8454	-104	31.8909	39
-104.106	31.8458	-104.053	31.8913	75
-104.159	31.8462	-104.106	31.8917	14
-104.212	31.8466	-104.159	31.892	13
-104.053	31.8905	-104	31.936	129
-104.159	31.8913	-104.105	31.9368	15
-104.106	31.8909	-104.052	31.9364	57
-104.212	31.8917	-104.158	31.9371	16
-104.265	31.8018	-104.212	31.8472	18
-104.212	31.8014	-104.159	31.8469	16
-104.371	31.8024	-104.318	31.8478	16
-104.318	31.8021	-104.265	31.8475	3
-104.265	31.8469	-104.212	31.8923	12
-104.37	31.8475	-104.317	31.8929	8
-104.318	31.8472	-104.264	31.8926	21
-104.264	31.892	-104.211	31.9374	7
-104.37	31.8926	-104.317	31.938	5
-104.317	31.8923	-104.264	31.9377	7
-104.529	31.8031	-104.476	31.8485	0
-104.476	31.8029	-104.423	31.8483	2
-104.424	31.8027	-104.37	31.848	2
-104.476	31.848	-104.423	31.8934	1
-104.529	31.8483	-104.476	31.8936	1
-104.423	31.8478	-104.37	31.8931	2
-104.476	31.8931	-104.423	31.9385	1
-104.529	31.8934	-104.476	31.9387	4
-104.423	31.8929	-104.37	31.9382	6
-104.476	31.9382	-104.422	31.9836	1
-104.052	31.9356	-103.999	31.9811	44
-104.105	31.936	-104.052	31.9815	64
-104.158	31.9364	-104.105	31.9819	32
-104.211	31.9368	-104.158	31.9822	44
-104.211	31.9819	-104.157	32.0273	47
-104.052	31.9807	-103.999	32.0262	39
-104.105	31.9811	-104.052	32.0266	26
-104.158	31.9815	-104.105	32.027	37
-104.157	32.0266	-104.104	32.0721	18
-104.105	32.0262	-104.051	32.0717	45
-104.37	31.9377	-104.317	31.9831	13
-104.264	31.9371	-104.211	31.9825	24
-104.317	31.9374	-104.264	31.9828	36
-104.264	31.9822	-104.21	32.0276	27
-104.37	31.9828	-104.316	32.0282	9
-104.317	31.9825	-104.263	32.0279	8
-104.263	32.0273	-104.21	32.0727	16
-104.21	32.027	-104.157	32.0724	20
-104.316	32.0276	-104.263	32.073	4
-104.369	32.0279	-104.316	32.0733	11
-104.529	31.9385	-104.475	31.9838	0
[truncated: 4,613 more rows]

## Sheet: Figure 1b
cell_minx	cell_miny	cell_maxx	cell_maxy	n_wells
-104.459	38.1711	-104.402	38.2075	2
-104.402	38.162	-104.345	38.2072	3
-104.459	38.2071	-104.459	38.2075	0
-104.459	38.2072	-104.401	38.2525	28
-104.402	38.2069	-104.344	38.2522	19
-104.516	38.2075	-104.458	38.2528	13
-104.401	38.2519	-104.344	38.2973	15
-104.516	38.2525	-104.458	38.2978	4
-104.458	38.2522	-104.401	38.2976	6
-104.401	38.297	-104.343	38.3424	5
-104.117	38.1713	-104.059	38.2054	0
-104.174	38.1694	-104.116	38.2058	4
-104.23	38.2058	-104.173	38.2512	4
-104.116	38.2049	-104.059	38.2504	2
-104.173	38.2054	-104.116	38.2509	1
-104.116	38.25	-104.058	38.2955	1
-104.173	38.2504	-104.115	38.2959	1
-104.23	38.2509	-104.172	38.2963	1
-104.229	38.2959	-104.172	38.3414	4
-104.172	38.2955	-104.115	38.341	2
-104.288	38.1655	-104.23	38.2065	8
-104.231	38.1675	-104.173	38.2062	0
-104.345	38.1635	-104.288	38.2069	1
-104.288	38.2062	-104.23	38.2516	9
-104.345	38.2065	-104.287	38.2519	19
-104.287	38.2512	-104.229	38.2967	2
-104.344	38.2516	-104.287	38.297	11
-104.344	38.2967	-104.286	38.3421	14
-104.287	38.2963	-104.229	38.3417	0
-104.343	38.3417	-104.286	38.3871	6
-104.059	38.1842	-104.002	38.2049	1
-104.002	38.1994	-103.983	38.2045	0
-104.059	38.2045	-104.001	38.25	2
-104.002	38.2043	-103.944	38.2495	2
-104.001	38.249	-103.944	38.2946	3
-104.059	38.2495	-104.001	38.295	4
-104.001	38.2941	-103.943	38.3396	7
-104.058	38.2946	-104	38.3401	1
-104	38.3391	-103.942	38.3847	4
-104.057	38.3396	-104	38.3852	1
-104.115	38.295	-104.057	38.3406	3
-104.172	38.3406	-104.114	38.386	3
-104.229	38.341	-104.171	38.3864	1
-104.115	38.3401	-104.057	38.3856	2
-104.171	38.3856	-104.113	38.4311	1
-104.229	38.386	-104.171	38.4315	2
-104.114	38.3852	-104.056	38.4307	3
-104.171	38.4307	-104.113	38.4761	2
-104.228	38.4311	-104.17	38.4765	0
-104.113	38.4302	-104.056	38.4757	2
-104.515	38.2976	-104.458	38.3429	1
-104.458	38.2973	-104.401	38.3426	0
-104.458	38.3424	-104.4	38.3877	0
-104.515	38.3426	-104.457	38.388	0
-104.401	38.3421	-104.343	38.3874	2
-104.457	38.3874	-104.4	38.4328	0
-104.4	38.3871	-104.343	38.4325	0
-104.515	38.3877	-104.457	38.433	0
-104.457	38.4325	-104.399	38.4778	0
-104.4	38.4322	-104.342	38.4775	1
-104.286	38.3414	-104.229	38.3868	0
-104.343	38.3868	-104.285	38.4322	1
-104.286	38.3864	-104.228	38.4318	0
-104.343	38.4318	-104.285	38.4772	13
-104.285	38.4315	-104.228	38.4769	7
-104.285	38.4765	-104.227	38.522	0
-104.342	38.4769	-104.284	38.5223	0
-104.342	38.522	-104.284	38.5673	2
-104.284	38.5216	-104.227	38.567	0
-104.284	38.5666	-104.226	38.6121	2
-104	38.3842	-103.942	38.4297	1
-104.057	38.3847	-103.999	38.4302	0
-103.999	38.4292	-103.941	38.4748	0
-104.056	38.4297	-103.998	38.4753	2
-103.998	38.4743	-103.94	38.5198	2
-104.056	38.4748	-103.998	38.5203	0
-103.998	38.5193	-103.94	38.5649	1
-104.055	38.5198	-103.997	38.5654	1
-103.997	38.5644	-103.939	38.61	6
-104.054	38.5649	-103.996	38.6104	9
-104.514	38.4328	-104.457	38.4781	0
-104.457	38.4775	-104.399	38.5229	1
-104.399	38.4772	-104.342	38.5226	0
-104.514	38.4778	-104.456	38.5231	2
-104.456	38.5226	-104.399	38.5679	1
-104.399	38.5223	-104.341	38.5677	2
-104.514	38.5229	-104.456	38.5682	0
-104.514	38.5679	-104.456	38.6132	6
-104.456	38.5677	-104.398	38.613	4
-104.399	38.5673	-104.341	38.6127	6
-104.228	38.4761	-104.17	38.5216	3
-104.17	38.4757	-104.112	38.5212	1
-104.113	38.4753	-104.055	38.5208	3
-104.17	38.5208	-104.112	38.5663	4
-104.112	38.5203	-104.054	38.5658	4
-104.227	38.5212	-104.169	38.5666	1
-104.112	38.5654	-104.054	38.6109	6
-104.169	38.5658	-104.111	38.6113	2
-104.227	38.5663	-104.169	38.6117	1
-104.226	38.6113	-104.168	38.6568	1
-103.945	38.2145	-103.887	38.249	1
-103.887	38.2338	-103.846	38.2485	0
-103.83	38.2535	-103.772	38.293	2
-103.887	38.2481	-103.829	38.2935	2
-103.944	38.2485	-103.886	38.2941	6
-103.829	38.2924	-103.771	38.338	5
-103.772	38.2731	-103.721	38.2924	0
-103.715	38.2953	-103.657	38.3368	2
-103.772	38.2919	-103.714	38.3375	4
-103.714	38.3362	-103.656	38.3819	6
-103.657	38.3254	-103.637	38.3362	0
-103.599	38.3554	-103.553	38.3806	1
-103.657	38.336	-103.599	38.3813	4
-103.656	38.3806	-103.598	38.4263	2
-103.599	38.38	-103.541	38.4256	4
-103.542	38.3863	-103.506	38.4249	0
-103.598	38.4249	-103.54	38.4707	3
-103.655	38.4256	-103.597	38.4713	1
-103.541	38.4245	-103.506	38.47	3
-103.886	38.293	-103.829	38.3386	0
-103.944	38.2935	-103.886	38.3391	3
-103.886	38.338	-103.828	38.3837	1
-103.829	38.3375	-103.771	38.3831	0
-103.943	38.3386	-103.885	38.3842	3
-103.885	38.3831	-103.827	38.4287	5
-103.828	38.3825	-103.77	38.4281	6
-103.942	38.3837	-103.884	38.4292	2
-103.942	38.4287	-103.884	38.4743	1
-103.827	38.4276	-103.769	38.4732	1
-103.771	38.3368	-103.713	38.3825	0
-103.713	38.3813	-103.655	38.4269	4
-103.771	38.3819	-103.713	38.4276	0
-103.713	38.4263	-103.654	38.472	5
-103.77	38.4269	-103.712	38.4726	3
-103.712	38.4713	-103.654	38.517	3
-103.769	38.472	-103.711	38.5177	0
-103.711	38.5164	-103.653	38.5621	3
-103.768	38.517	-103.71	38.5627	1
-103.71	38.5614	-103.652	38.6071	1
-103.884	38.4281	-103.826	38.4738	3
-103.941	38.4738	-103.883	38.5193	0
-103.826	38.4726	-103.768	38.5182	0
-103.884	38.4732	-103.826	38.5188	3
-103.94	38.5188	-103.882	38.5644	0
-103.826	38.5177	-103.768	38.5633	1
-103.883	38.5182	-103.825	38.5639	0
-103.94	38.5639	-103.882	38.6094	2
-103.825	38.5627	-103.767	38.6084	1
-103.882	38.5633	-103.824	38.6089	1
-103.597	38.47	-103.539	38.5157	1
-103.654	38.4707	-103.596	38.5164	1
-103.54	38.4695	-103.482	38.515	2
-103.596	38.515	-103.538	38.5608	2
-103.654	38.5157	-103.595	38.5614	2
-103.539	38.5143	-103.481	38.5601	0
-103.653	38.5608	-103.595	38.6065	5
-103.538	38.5593	-103.48	38.6051	3
-103.595	38.5601	-103.537	38.6058	4
-103.595	38.6051	-103.536	38.6509	1
-103.768	38.5621	-103.709	38.6078	3
-103.767	38.6071	-103.709	38.6528	1
-103.709	38.6065	-103.651	38.6522	4
-103.651	38.6509	-103.593	38.6966	4
-103.709	38.6515	-103.65	38.6972	7
-103.766	38.6522	-103.708	38.6979	1
-103.765	38.6972	-103.707	38.7429	2
-103.65	38.6959	-103.592	38.7416	6
-103.708	38.6966	-103.649	38.7423	2
-103.649	38.741	-103.591	38.7867	2
-103.882	38.6084	-103.823	38.654	1
-103.824	38.6078	-103.766	38.6534	2
-103.939	38.6089	-103.881	38.6545	0
-103.881	38.6534	-103.823	38.699	0
-103.938	38.654	-103.88	38.6996	3
-103.823	38.6528	-103.765	38.6985	1
-103.88	38.6985	-103.822	38.7441	0
-103.938	38.699	-103.879	38.7446	1
-103.823	38.6979	-103.764	38.7435	0
-103.879	38.7435	-103.821	38.7891	2
-103.251	38.5451	-103.232	38.5561	0
-103.309	38.5236	-103.251	38.557	0
-103.251	38.5558	-103.193	38.6012	0
-103.309	38.5561	-103.25	38.602	0
-103.482	38.5052	-103.435	38.5143	0
-103.424	38.5162	-103.366	38.5586	0
-103.482	38.5137	-103.423	38.5593	1
-103.367	38.5235	-103.309	38.5578	0
-103.366	38.557	-103.307	38.6028	3
-103.481	38.5586	-103.422	38.6044	3
-103.423	38.5578	-103.365	38.6036	1
-103.365	38.602	-103.306	38.6479	1
-103.422	38.6028	-103.364	38.6487	0
-103.48	38.6036	-103.421	38.6494	1
-103.364	38.6471	-103.305	38.6929	1
-103.421	38.6479	-103.363	38.6937	1
-103.479	38.6487	-103.42	38.6945	5
-103.363	38.6921	-103.304	38.738	2
-103.42	38.6929	-103.362	38.7387	2
-103.478	38.6937	-103.419	38.7395	3
-103.477	38.7387	-103.418	38.7846	4
-103.25	38.6003	-103.192	38.6462	0
-103.307	38.6012	-103.249	38.6471	1
-103.249	38.6453	-103.19	38.6913	2
-103.306	38.6462	-103.248	38.6921	0
-103.248	38.6904	-103.189	38.7363	0
-103.305	38.6913	-103.247	38.7371	1
-103.247	38.7354	-103.188	38.7813	7
-103.304	38.7363	-103.246	38.7822	1
-103.246	38.7804	-103.187	38.8264	4
-103.303	38.7813	-103.245	38.8272	1
-103.419	38.738	-103.361	38.7838	4
-103.362	38.7371	-103.303	38.783	3
-103.418	38.783	-103.36	38.8288	5
-103.476	38.7838	-103.417	38.8296	4
-103.361	38.7822	-103.302	38.828	2
-103.36	38.8272	-103.301	38.8731	1
-103.417	38.828	-103.359	38.8739	1
-103.475	38.8288	-103.416	38.8746	1
-103.359	38.8723	-103.3	38.9181	2
-103.474	38.8739	-103.415	38.9197	3
-104.111	38.6104	-104.053	38.6559	9
-104.169	38.6109	-104.111	38.6564	1
-104.111	38.6555	-104.053	38.701	2
-104.226	38.6564	-104.168	38.7018	4
-104.168	38.6559	-104.11	38.7014	4
-104.11	38.7005	-104.052	38.746	6
-104.225	38.7014	-104.167	38.7469	5
-104.168	38.701	-104.11	38.7465	5
-104.225	38.7465	-104.167	38.7919	2
-104.167	38.746	-104.109	38.7915	3
-104.341	38.567	-104.284	38.6124	3
-104.284	38.6117	-104.226	38.6571	7
-104.341	38.6121	-104.283	38.6575	2
-104.283	38.6568	-104.225	38.7022	6
-104.341	38.6571	-104.283	38.7025	0
-104.34	38.7022	-104.282	38.7476	4
-104.283	38.7018	-104.225	38.7472	4
-104.282	38.7469	-104.224	38.7923	6
-104.34	38.7472	-104.282	38.7926	0
-104.339	38.7923	-104.281	38.8377	1
-104.456	38.6127	-104.398	38.6581	4
-104.513	38.613	-104.455	38.6583	3
-104.398	38.6124	-104.341	38.6578	2
-104.455	38.6578	-104.398	38.7031	0
-104.513	38.6581	-104.455	38.7034	9
-104.398	38.6575	-104.34	38.7028	1
-104.455	38.7028	-104.397	38.7482	4
-104.513	38.7031	-104.455	38.7484	1
-104.398	38.7025	-104.34	38.7479	3
-104.397	38.7476	-104.339	38.7929	5
-103.996	38.6094	-103.938	38.655	3
-104.054	38.61	-103.996	38.6555	1
-103.996	38.6545	-103.938	38.7001	4
-104.053	38.655	-103.995	38.7005	3
-104.053	38.7001	-103.995	38.7456	5
-103.995	38.6996	-103.937	38.7451	3
-103.995	38.7446	-103.936	38.7902	3
-104.052	38.7451	-103.994	38.7906	3
-104.051	38.7902	-103.993	38.8357	3
-103.994	38.7897	-103.936	38.8352	2
-104.11	38.7456	-104.051	38.7911	5
-104.109	38.7906	-104.051	38.8362	5
-104.167	38.7911	-104.108	38.8366	2
-104.224	38.7915	-104.166	38.837	6
-104.224	38.8366	-104.166	38.882	2
-104.108	38.8357	-104.05	38.8812	2
-104.166	38.8362	-104.108	38.8816	1
-104.108	38.8807	-104.05	38.9263	6
-104.166	38.8812	-104.107	38.9267	2
-104.223	38.8816	-104.165	38.9271	8
-104.455	38.7479	-104.397	38.7932	16
-104.512	38.7482	-104.454	38.7935	6
-104.454	38.7929	-104.396	38.8383	7
-104.512	38.7932	-104.454	38.8385	6
-104.397	38.7926	-104.339	38.838	8
-104.396	38.8377	-104.338	38.883	6
-104.512	38.8383	-104.454	38.8836	5
-104.454	38.838	-104.396	38.8833	11
-104.396	38.8827	-104.338	38.9281	4
-104.511	38.8833	-104.453	38.9286	8
-104.282	38.7919	-104.224	38.8373	6
-104.339	38.8373	-104.281	38.8827	4
-104.281	38.837	-104.223	38.8824	7
-104.338	38.8824	-104.28	38.9278	7
-104.281	38.882	-104.223	38.9275	2
-104.338	38.9275	-104.28	38.9728	6
-104.28	38.9271	-104.222	38.9725	3
-104.338	38.9725	-104.279	39.0179	8
-104.28	38.9721	-104.222	39.0176	4
-104.279	39.0172	-104.221	39.0626	6
-104.454	38.883	-104.396	38.9284	11
-104.396	38.9278	-104.338	38.9732	8
-104.511	38.9284	-104.453	38.9737	4
-104.453	38.9281	-104.395	38.9734	8
-104.395	38.9728	-104.337	39.0182	8
-104.511	38.9734	-104.453	39.0188	6
-104.453	38.9732	-104.395	39.0185	5
-104.51	39.0185	-104.452	39.0638	7
-104.453	39.0182	-104.395	39.0636	4
-104.395	39.0179	-104.337	39.0633	3
-104.107	38.9258	-104.049	38.9713	5
-104.165	38.9263	-104.107	38.9717	2
-104.223	38.9267	-104.164	38.9721	5
-104.222	38.9717	-104.164	39.0172	2
-104.107	38.9709	-104.048	39.0164	2
-104.164	38.9713	-104.106	39.0168	4
-104.222	39.0168	-104.163	39.0622	4
-104.106	39.0159	-104.048	39.0614	6
-104.164	39.0164	-104.106	39.0618	6
-104.106	39.061	-104.047	39.1065	3
-104.163	39.0614	-104.105	39.1069	2
-104.221	39.0618	-104.163	39.1073	1
-104.163	39.1065	-104.104	39.1519	2
-104.221	39.1069	-104.162	39.1523	3
-104.105	39.106	-104.047	39.1515	9
-104.162	39.1515	-104.104	39.197	0
-104.22	39.1519	-104.162	39.1974	5
-104.104	39.1511	-104.046	39.1966	1
-104.162	39.1966	-104.103	39.242	0
-104.22	39.197	-104.161	39.2424	4
-103.652	38.6058	-103.594	38.6515	1
-103.537	38.6044	-103.479	38.6502	1
-103.594	38.6502	-103.535	38.6959	2
-103.536	38.6494	-103.478	38.6952	1
-103.593	38.6952	-103.534	38.741	2
-103.535	38.6945	-103.477	38.7402	5
-103.592	38.7402	-103.533	38.786	3
-103.534	38.7395	-103.476	38.7853	6
-103.591	38.7853	-103.533	38.831	0
-103.533	38.7846	-103.475	38.8303	1
-103.707	38.7416	-103.649	38.7873	2
-103.764	38.7423	-103.706	38.788	2
-103.764	38.7873	-103.705	38.833	1
-103.649	38.786	-103.59	38.8317	5
-103.706	38.7867	-103.648	38.8324	4
-103.763	38.8324	-103.704	38.878	4
-103.648	38.831	-103.589	38.8768	3
-103.705	38.8317	-103.647	38.8774	7
-103.704	38.8768	-103.646	38.9225	3
-103.647	38.8761	-103.588	38.9218	4
-103.937	38.7441	-103.879	38.7897	2
-103.822	38.7429	-103.764	38.7885	4
-103.879	38.7885	-103.82	38.8342	2
-103.821	38.788	-103.763	38.8336	5
-103.936	38.8342	-103.877	38.8798	4
-103.82	38.833	-103.762	38.8786	1
-103.878	38.8336	-103.82	38.8792	0
-103.82	38.878	-103.761	38.9237	0
-103.935	38.8792	-103.877	38.9248	1
-103.877	38.8786	-103.819	38.9243	1
-103.936	38.7891	-103.878	38.8347	1
-104.051	38.8352	-103.993	38.8807	10
-103.993	38.8347	-103.935	38.8803	5
-104.05	38.8803	-103.992	38.9258	2
-103.993	38.8798	-103.934	38.9253	1
-104.05	38.9253	-103.991	38.9709	4
-103.992	38.9248	-103.934	38.9704	0
-104.049	38.9704	-103.991	39.0159	4
-103.991	38.9699	-103.933	39.0154	0
-104.048	39.0154	-103.99	39.061	4
-103.762	38.8774	-103.704	38.9231	3
-103.704	38.9218	-103.645	38.9675	3
-103.761	38.9225	-103.703	38.9681	1
-103.646	38.9211	-103.587	38.9669	3
-103.703	38.9669	-103.644	39.0126	3
-103.761	38.9675	-103.702	39.0132	4
-103.645	38.9662	-103.587	39.0119	1
-103.702	39.0119	-103.643	39.0576	0
-103.644	39.0112	-103.586	39.0569	4
-103.76	39.0126	-103.701	39.0582	3
-103.819	38.9231	-103.761	38.9687	2
-103.934	38.9243	-103.876	38.9699	1
-103.877	38.9237	-103.818	38.9693	3
-103.818	38.9681	-103.76	39.0138	0
-103.934	38.9693	-103.875	39.0149	4
-103.876	38.9687	-103.817	39.0144	4
-103.875	39.0138	-103.817	39.0594	3
-103.933	39.0144	-103.874	39.06	0
-103.817	39.0132	-103.759	39.0588	0
-103.874	39.0588	-103.816	39.1045	1
-103.991	39.0149	-103.932	39.0605	0
-104.048	39.0605	-103.989	39.106	2
-103.99	39.06	-103.932	39.1055	3
-104.047	39.1055	-103.989	39.1511	0
-103.989	39.105	-103.931	39.1506	4
-104.047	39.1506	-103.988	39.1961	3
-103.989	39.15	-103.93	39.1956	1
-103.93	39.1945	-103.872	39.2401	2
-104.046	39.1956	-103.987	39.2411	0
-103.988	39.1951	-103.93	39.2407	0
-103.701	39.0569	-103.643	39.1027	0
-103.759	39.0576	-103.7	39.1033	3
-103.643	39.0563	-103.585	39.102	0
-103.758	39.1027	-103.7	39.1483	1
-103.7	39.102	-103.642	39.1477	1
-103.643	39.1013	-103.584	39.147	4
-103.757	39.1477	-103.699	39.1934	3
-103.7	39.147	-103.641	39.1927	3
-103.642	39.1463	-103.583	39.1921	31
-103.641	39.1914	-103.582	39.2371	15
-103.932	39.0594	-103.874	39.105	1
-103.817	39.0582	-103.758	39.1039	1
-103.874	39.1039	-103.815	39.1495	2
-103.816	39.1033	-103.757	39.1489	3
-103.932	39.1045	-103.873	39.15	1
-103.931	39.1495	-103.872	39.1951	9
-103.873	39.1489	-103.814	39.1945	3
-103.815	39.1483	-103.757	39.194	2
-103.872	39.194	-103.814	39.2396	4
-103.814	39.1934	-103.756	39.239	5
-103.699	39.1921	-103.64	39.2378	3
-103.757	39.1927	-103.698	39.2384	1
-103.756	39.2378	-103.697	39.2835	10
-103.698	39.2371	-103.639	39.2828	10
-103.64	39.2364	-103.581	39.2822	0
-103.755	39.2828	-103.696	39.3285	0
-103.697	39.2822	-103.638	39.3279	6
-103.639	39.2815	-103.58	39.3272	2
-103.754	39.3279	-103.695	39.3735	1
-103.696	39.3272	-103.637	39.3729	0
-103.533	38.8296	-103.474	38.8754	5
-103.59	38.8303	-103.532	38.8761	11
-103.532	38.8746	-103.473	38.9204	1
-103.589	38.8754	-103.531	38.9211	2
-103.531	38.9197	-103.472	38.9655	2
-103.588	38.9204	-103.53	38.9662	1
-103.53	38.9647	-103.471	39.0105	1
-103.587	38.9655	-103.529	39.0112	0
-103.529	39.0098	-103.47	39.0555	4
-103.587	39.0105	-103.528	39.0563	0
-103.245	38.8255	-103.186	38.8714	3
-103.302	38.8264	-103.243	38.8723	7
-103.243	38.8705	-103.185	38.9164	0
-103.301	38.8714	-103.242	38.9173	1
-103.242	38.9156	-103.184	38.9615	0
-103.3	38.9164	-103.241	38.9623	1
-103.241	38.9606	-103.182	39.0065	4
-103.299	38.9615	-103.24	39.0074	3
-103.24	39.0056	-103.181	39.0515	6
-103.298	39.0065	-103.239	39.0524	11
-103.416	38.8731	-103.358	38.9189	5
-103.358	38.9173	-103.299	38.9632	4
-103.415	38.9181	-103.357	38.964	4
-103.473	38.9189	-103.414	38.9647	0
-103.357	38.9623	-103.298	39.0082	5
-103.414	38.9632	-103.356	39.009	2
-103.472	38.964	-103.413	39.0098	2
-103.413	39.0082	-103.355	39.054	5
-103.471	39.009	-103.412	39.0548	2
-103.356	39.0074	-103.297	39.0532	4
-103.355	39.0524	-103.296	39.0983	4
-103.412	39.0532	-103.354	39.0991	1
-103.47	39.054	-103.411	39.0998	1
-103.411	39.0983	-103.352	39.1441	2
-103.469	39.0991	-103.41	39.1449	3
-103.354	39.0974	-103.295	39.1433	1
-103.41	39.1433	-103.351	39.1891	1
-103.352	39.1425	-103.294	39.1883	1
-103.468	39.1441	-103.409	39.1899	0
-103.409	39.1883	-103.35	39.2342	2
-103.239	39.0507	-103.18	39.0966	3
-103.297	39.0515	-103.238	39.0974	0
-103.238	39.0957	-103.179	39.1416	2
-103.296	39.0966	-103.237	39.1425	1
-103.295	39.1416	-103.236	39.1875	3
-103.237	39.1407	-103.178	39.1866	0
-103.294	39.1866	-103.235	39.2325	1
-103.236	39.1858	-103.177	39.2317	1
-103.292	39.2317	-103.233	39.2776	2
-103.235	39.2308	-103.175	39.2767	1
-103.528	39.0548	-103.469	39.1006	6
-103.586	39.0555	-103.527	39.1013	4
-103.527	39.0998	-103.468	39.1456	1
-103.585	39.1006	-103.526	39.1463	1
-103.526	39.1449	-103.467	39.1907	2
-103.584	39.1456	-103.525	39.1914	19
-103.525	39.1899	-103.466	39.2357	1
-103.583	39.1907	-103.524	39.2364	1
-103.524	39.235	-103.465	39.2807	1
-103.582	39.2357	-103.523	39.2815	2
-103.467	39.1891	-103.408	39.235	0
-103.351	39.1875	-103.292	39.2334	0
-103.35	39.2325	-103.291	39.2784	1
-103.408	39.2334	-103.349	39.2792	0
-103.466	39.2342	-103.407	39.28	1
-103.349	39.2776	-103.29	39.3234	3
-103.407	39.2784	-103.348	39.3243	8
-103.465	39.2792	-103.406	39.325	0
-103.464	39.3243	-103.405	39.3701	0
-103.406	39.3234	-103.347	39.3693	4
-103.291	39.2767	-103.232	39.3226	1
-103.233	39.2758	-103.174	39.3217	0
-103.29	39.3217	-103.231	39.3676	1
-103.232	39.3209	-103.173	39.3668	0
-103.289	39.3668	-103.23	39.4127	1
-103.231	39.3659	-103.172	39.4118	1
-103.23	39.4109	-103.171	39.4568	1
-103.288	39.4118	-103.229	39.4577	4
-103.229	39.4559	-103.17	39.5019	4
-103.287	39.4568	-103.228	39.5027	6
-103.581	39.2807	-103.522	39.3265	4
-103.523	39.28	-103.464	39.3258	3
-103.58	39.3258	-103.521	39.3716	1
-103.522	39.325	-103.463	39.3708	4
-103.579	39.3708	-103.52	39.4166	2
-103.521	39.3701	-103.462	39.4159	0
-103.578	39.4159	-103.519	39.4616	1
-103.52	39.4151	-103.461	39.4609	1
-103.577	39.4609	-103.518	39.5067	1
-103.519	39.4602	-103.46	39.5059	1
-103.348	39.3226	-103.289	39.3685	2
-103.463	39.3693	-103.404	39.4151	0
-103.347	39.3676	-103.288	39.4135	1
-103.405	39.3685	-103.346	39.4143	6
-103.462	39.4143	-103.403	39.4602	0
-103.404	39.4135	-103.345	39.4594	3
-103.346	39.4127	-103.287	39.4586	3
-103.403	39.4586	-103.344	39.5044	6
-103.345	39.4577	-103.286	39.5036	6
-103.461	39.4594	-103.402	39.5052	3
-104.337	39.0176	-104.279	39.063	9
-104.279	39.0622	-104.221	39.1077	1
-104.337	39.0626	-104.279	39.108	1
-104.279	39.1073	-104.22	39.1527	3
-104.336	39.1077	-104.278	39.1531	4
-104.278	39.1523	-104.22	39.1978	2
-104.336	39.1527	-104.278	39.1981	1
-104.278	39.1974	-104.219	39.2428	2
-104.336	39.1978	-104.277	39.2432	0
-104.277	39.2424	-104.219	39.2879	2
-104.51	39.0636	-104.452	39.1089	2
-104.452	39.0633	-104.394	39.1086	5
-104.395	39.063	-104.336	39.1083	2
-104.51	39.1086	-104.452	39.1539	1
-104.394	39.108	-104.336	39.1534	1
-104.452	39.1083	-104.394	39.1537	0
-104.51	39.1537	-104.451	39.199	3
-104.452	39.1534	-104.393	39.1987	0
-104.394	39.1531	-104.336	39.1984	0
-104.393	39.1981	-104.335	39.2435	6
-104.104	39.1961	-104.045	39.2416	2
-104.161	39.2416	-104.103	39.2871	5
-104.219	39.242	-104.161	39.2875	0
-104.103	39.2411	-104.045	39.2867	1
-104.103	39.2862	-104.044	39.3317	3
-104.161	39.2867	-104.102	39.3321	1
-104.219	39.2871	-104.16	39.3325	2
-104.102	39.3312	-104.044	39.3768	1
-104.16	39.3317	-104.102	39.3772	1
-104.218	39.3321	-104.16	39.3776	0
-104.451	39.1984	-104.393	39.2438	2
-104.509	39.1987	-104.451	39.244	3
-104.451	39.2435	-104.393	39.2888	3
-104.393	39.2432	-104.335	39.2885	2
-104.509	39.2438	-104.451	39.2891	5
-104.451	39.2885	-104.392	39.3339	2
-104.509	39.2888	-104.45	39.3341	6
-104.393	39.2882	-104.334	39.3336	0
-104.392	39.3333	-104.334	39.3786	0
-104.45	39.3336	-104.392	39.3789	0
-104.335	39.2428	-104.277	39.2882	5
-104.277	39.2875	-104.218	39.3329	0
-104.335	39.2879	-104.276	39.3333	0
-104.276	39.3325	-104.218	39.378	2
-104.334	39.3329	-104.276	39.3783	4
-104.276	39.3776	-104.217	39.423	3
-104.334	39.378	-104.275	39.4234	0
-104.333	39.423	-104.275	39.4684	3
-104.275	39.4226	-104.217	39.4681	2
-104.333	39.4681	-104.274	39.5135	3
-104.508	39.3339	-104.45	39.3792	4
-104.45	39.3786	-104.391	39.424	0
-104.508	39.3789	-104.45	39.4242	3
-104.392	39.3783	-104.333	39.4237	2
-104.391	39.4234	-104.333	39.4687	2
-104.45	39.4237	-104.391	39.469	2
-104.508	39.424	-104.449	39.4693	0
-104.449	39.4687	-104.391	39.5141	4
-104.391	39.4684	-104.333	39.5138	8
-104.507	39.469	-104.449	39.5143	3
-104.102	39.3763	-104.043	39.4218	4
-104.16	39.3768	-104.101	39.4222	2
-104.218	39.3772	-104.159	39.4226	0
-104.101	39.4213	-104.042	39.4669	1
-104.159	39.4218	-104.1	39.4673	3
-104.217	39.4222	-104.159	39.4677	1
-104.1	39.4664	-104.042	39.5119	3
-104.217	39.4673	-104.158	39.5127	4
-104.159	39.4669	-104.1	39.5123	1
-104.1	39.5114	-104.041	39.5569	0
-104.275	39.4677	-104.216	39.5131	2
-104.333	39.5131	-104.274	39.5585	5
-104.391	39.5135	-104.332	39.5588	35
-104.274	39.5127	-104.216	39.5582	4
-104.39	39.5585	-104.332	39.6039	12
-104.332	39.5582	-104.273	39.6036	5
-104.274	39.5578	-104.215	39.6032	1
-104.332	39.6032	-104.273	39.6486	9
-104.39	39.6036	-104.331	39.6489	24
-104.273	39.6028	-104.215	39.6483	1
-104.158	39.5119	-104.099	39.5574	3
-104.216	39.5123	-104.157	39.5578	1
-104.157	39.5569	-104.099	39.6024	2
-104.099	39.5565	-104.04	39.602	2
-104.216	39.5574	-104.157	39.6028	8
-104.157	39.602	-104.098	39.6475	4
-104.099	39.6015	-104.04	39.647	4
-104.215	39.6024	-104.156	39.6479	33
-104.156	39.647	-104.098	39.6925	8
-104.098	39.6466	-104.039	39.6921	2
-104.041	39.556	-103.982	39.6015	3
-104.04	39.601	-103.982	39.6466	1
-103.982	39.6005	-103.923	39.6461	3
-104.04	39.6461	-103.981	39.6916	3
-103.982	39.6456	-103.923	39.6911	1
-104.039	39.6911	-103.98	39.7367	2
-103.981	39.6906	-103.922	39.7362	3
-104.039	39.7362	-103.98	39.7817	11
-103.98	39.7356	-103.921	39.7812	2
-104.038	39.7812	-103.979	39.8268	4
-103.93	39.2396	-103.871	39.2852	1
-104.045	39.2407	-103.987	39.2862	2
-103.987	39.2401	-103.929	39.2857	0
-104.045	39.2857	-103.986	39.3312	1
-103.987	39.2852	-103.928	39.3308	2
-103.929	39.2846	-103.87	39.3302	0
-103.986	39.3302	-103.927	39.3758	1
-104.044	39.3308	-103.986	39.3763	2
-103.928	39.3297	-103.869	39.3753	2
-104.044	39.3758	-103.985	39.4213	5
-103.872	39.239	-103.813	39.2846	3
-103.814	39.2384	-103.755	39.2841	3
-103.871	39.2841	-103.812	39.3297	2
-103.813	39.2835	-103.754	39.3291	1
-103.87	39.3291	-103.811	39.3747	2
-103.812	39.3285	-103.753	39.3742	3
-103.869	39.3742	-103.811	39.4198	0
-103.811	39.3735	-103.753	39.4192	0
-103.811	39.4186	-103.752	39.4642	0
-103.869	39.4192	-103.81	39.4648	0
-103.638	39.3265	-103.579	39.3722	0
-103.637	39.3716	-103.578	39.4173	1
-103.695	39.3722	-103.636	39.418	2
-103.753	39.3729	-103.695	39.4186	4
-103.636	39.4166	-103.577	39.4623	2
-103.753	39.418	-103.694	39.4636	2
-103.695	39.4173	-103.636	39.463	1
-103.694	39.4623	-103.635	39.508	4
-103.752	39.463	-103.693	39.5087	1
-103.693	39.5074	-103.634	39.5531	1
-103.986	39.3753	-103.927	39.4208	0
-103.927	39.3747	-103.869	39.4203	0
-103.927	39.4198	-103.868	39.4654	1
-104.043	39.4208	-103.984	39.4664	1
-103.985	39.4203	-103.926	39.4659	3
-104.042	39.4659	-103.984	39.5114	0
-103.984	39.4654	-103.925	39.5109	1
-104.042	39.5109	-103.983	39.5565	3
-103.984	39.5104	-103.925	39.556	0
-103.983	39.5555	-103.924	39.601	1
-103.81	39.4636	-103.751	39.5093	1
-103.926	39.4648	-103.867	39.5104	1
-103.868	39.4642	-103.809	39.5099	1
-103.925	39.5099	-103.867	39.5555	0
-103.867	39.5093	-103.808	39.5549	1
-103.809	39.5087	-103.75	39.5543	1
-103.925	39.5549	-103.866	39.6005	3
-103.867	39.5543	-103.808	39.6	0
-103.808	39.5537	-103.749	39.5994	0
-103.924	39.6	-103.865	39.6456	4
-103.751	39.508	-103.692	39.5537	2
-103.692	39.5524	-103.633	39.5981	0
-103.75	39.5531	-103.691	39.5988	2
-103.691	39.5974	-103.632	39.6432	1
-103.749	39.5981	-103.69	39.6438	2
-103.69	39.6425	-103.631	39.6882	2
-103.749	39.6432	-103.689	39.6888	1
-103.689	39.6875	-103.63	39.7332	1
-103.748	39.6882	-103.689	39.7339	2
-103.689	39.7326	-103.629	39.7783	6
-103.866	39.5994	-103.807	39.645	2
-103.808	39.5988	-103.749	39.6444	0
-103.807	39.6438	-103.748	39.6895	1
-103.865	39.6444	-103.806	39.69	5
-103.923	39.645	-103.864	39.6906	3
-103.923	39.69	-103.864	39.7356	2
-103.806	39.6888	-103.747	39.7345	2
-103.864	39.6895	-103.805	39.7351	1
-103.805	39.7339	-103.746	39.7795	0
-103.864	39.7345	-103.804	39.7801	0
-103.516	39.6403	-103.456	39.6861	1
-103.632	39.6418	-103.573	39.6875	0
-103.574	39.6411	-103.515	39.6868	1
-103.515	39.6853	-103.455	39.7311	3
-103.631	39.6868	-103.572	39.7326	2
-103.573	39.6861	-103.514	39.7319	0
-103.514	39.7304	-103.454	39.7762	3
-103.572	39.7311	-103.513	39.7769	0
-103.63	39.7319	-103.571	39.7776	1
-103.513	39.7754	-103.453	39.8212	2
-103.922	39.7351	-103.863	39.7807	3
-103.863	39.7795	-103.804	39.8252	1
-103.804	39.7789	-103.745	39.8246	0
-103.921	39.7801	-103.862	39.8257	1
-103.921	39.8252	-103.861	39.8708	0
-103.804	39.824	-103.744	39.8696	5
-103.862	39.8246	-103.803	39.8702	1
-103.803	39.869	-103.744	39.9147	5
-103.92	39.8702	-103.861	39.9158	0
-103.861	39.8696	-103.802	39.9152	1
-103.747	39.7332	-103.688	39.7789	5
-103.688	39.7776	-103.628	39.8233	11
-103.746	39.7783	-103.687	39.824	2
-103.745	39.8233	-103.686	39.869	2
-103.687	39.8226	-103.628	39.8684	0
-103.686	39.8677	-103.627	39.9134	5
-103.744	39.8684	-103.685	39.914	8
-103.685	39.9127	-103.626	39.9584	5
-103.744	39.9134	-103.684	39.9591	10
-103.743	39.9584	-103.683	40.0041	8
-103.636	39.4616	-103.577	39.5074	2
-103.577	39.5059	-103.517	39.5517	2
-103.518	39.5052	-103.459	39.551	0
-103.635	39.5067	-103.576	39.5524	1
-103.634	39.5517	-103.575	39.5974	3
-103.517	39.5502	-103.458	39.596	1
-103.576	39.551	-103.516	39.5967	0
-103.516	39.5953	-103.457	39.6411	1
-103.633	39.5967	-103.574	39.6425	0
-103.575	39.596	-103.516	39.6418	0
-103.344	39.5027	-103.285	39.5486	3
-103.286	39.5019	-103.227	39.5478	4
-103.228	39.501	-103.168	39.5469	3
-103.285	39.5469	-103.225	39.5928	0
-103.227	39.546	-103.167	39.5919	1
-103.343	39.5478	-103.284	39.5937	2
-103.284	39.5919	-103.224	39.6378	0
-103.225	39.591	-103.166	39.637	1
-103.342	39.5928	-103.283	39.6387	2
-103.283	39.637	-103.223	39.6829	2
-103.46	39.5044	-103.401	39.5502	12
-103.402	39.5036	-103.343	39.5494	1
-103.459	39.5494	-103.4	39.5953	1
-103.401	39.5486	-103.342	39.5945	1
-103.458	39.5945	-103.399	39.6403	0
-103.4	39.5937	-103.341	39.6395	1
-103.457	39.6395	-103.398	39.6853	1
-103.399	39.6387	-103.34	39.6845	0
-103.456	39.6845	-103.397	39.7304	1
-103.398	39.6837	-103.339	39.7296	21
-103.111	39.4991	-103.052	39.5451	1
-103.053	39.4981	-102.994	39.5441	1
-103.17	39.5	-103.11	39.546	2
-103.11	39.5441	-103.051	39.5901	4
-103.168	39.5451	-103.109	39.591	1
-103.109	39.5891	-103.05	39.6351	1
-103.167	39.5901	-103.108	39.6361	2
-103.108	39.6342	-103.048	39.6802	0
-103.166	39.6351	-103.107	39.6811	1
-103.107	39.6792	-103.047	39.7252	0
-103.224	39.6361	-103.165	39.682	1
-103.341	39.6378	-103.281	39.6837	2
-103.34	39.6829	-103.28	39.7288	0
-103.281	39.682	-103.222	39.7279	2
-103.223	39.6811	-103.164	39.727	1
-103.339	39.7279	-103.279	39.7738	1
-103.222	39.7261	-103.162	39.7721	1
-103.28	39.727	-103.221	39.7729	11
-103.279	39.7721	-103.22	39.818	2
-103.221	39.7711	-103.161	39.8171	19
-103.165	39.6802	-103.105	39.7261	1
-103.105	39.7242	-103.046	39.7702	14
-103.164	39.7252	-103.104	39.7711	10
-103.162	39.7702	-103.103	39.8162	5
-103.104	39.7692	-103.044	39.8152	9
-103.161	39.8152	-103.102	39.8612	6
-103.103	39.8143	-103.043	39.8603	3
-103.16	39.8603	-103.1	39.9062	7
-103.102	39.8593	-103.042	39.9053	0
-103.159	39.9053	-103.099	39.9513	1
-103.455	39.7296	-103.396	39.7754	3
-103.397	39.7288	-103.338	39.7746	11
-103.454	39.7746	-103.395	39.8204	11
-103.396	39.7738	-103.336	39.8196	5
-103.395	39.8188	-103.335	39.8647	8
-103.453	39.8196	-103.394	39.8655	1
-103.394	39.8638	-103.334	39.9097	0
-103.452	39.8647	-103.393	39.9105	3
-103.393	39.9089	-103.333	39.9547	1
-103.451	39.9097	-103.392	39.9555	0
-103.338	39.7729	-103.278	39.8188	1
-103.278	39.8171	-103.218	39.863	4
-103.336	39.818	-103.277	39.8638	6
-103.22	39.8162	-103.16	39.8621	4
-103.335	39.863	-103.276	39.9089	6
-103.218	39.8612	-103.159	39.9071	2
-103.277	39.8621	-103.217	39.908	0
-103.334	39.908	-103.275	39.9539	1
-103.217	39.9062	-103.158	39.9522	0
-103.276	39.9071	-103.216	39.9531	4
-103.1	39.9043	-103.041	39.9503	0
-103.158	39.9503	-103.098	39.9963	2
-103.099	39.9493	-103.039	39.9953	1
-103.156	39.9953	-103.097	40.0413	0
-103.098	39.9944	-103.038	40.0404	1
-103.097	40.0394	-103.037	40.0854	0
-103.155	40.0404	-103.095	40.0863	1
-103.037	40.0834	-102.977	40.1294	0
-103.095	40.0844	-103.035	40.1304	0
-103.154	40.0854	-103.094	40.1314	5
-103.333	39.9531	-103.274	39.9989	1
-103.216	39.9513	-103.156	39.9972	2
-103.275	39.9522	-103.215	39.9981	1
-103.332	39.9981	-103.272	40.044	5
-103.274	39.9972	-103.214	40.0431	4
-103.215	39.9963	-103.155	40.0422	0
-103.214	40.0413	-103.154	40.0872	2
-103.331	40.0431	-103.271	40.089	3
-103.272	40.0422	-103.213	40.0881	4
-103.271	40.0872	-103.211	40.1332	3
-103.571	39.7762	-103.512	39.8219	2
-103.629	39.7769	-103.57	39.8226	5
-103.512	39.8204	-103.452	39.8662	3
-103.57	39.8212	-103.511	39.867	2
-103.628	39.8219	-103.569	39.8677	2
-103.511	39.8655	-103.451	39.9113	3
-103.569	39.8662	-103.51	39.912	3
-103.628	39.867	-103.568	39.9127	6
-103.51	39.9105	-103.45	39.9563	4
-103.568	39.9113	-103.509	39.957	13
-103.919	39.9152	-103.86	39.9608	0
-103.802	39.914	-103.743	39.9597	1
-103.861	39.9147	-103.801	39.9603	2
-103.801	39.9591	-103.742	40.0047	1
-103.86	39.9597	-103.801	40.0053	9
-103.918	39.9603	-103.859	40.0059	1
-103.801	40.0041	-103.741	40.0498	1
-103.918	40.0053	-103.858	40.0509	3
-103.859	40.0047	-103.8	40.0504	3
-103.917	40.0504	-103.858	40.096	4
-103.627	39.912	-103.567	39.9577	3
-103.509	39.9555	-103.449	40.0013	3
-103.626	39.957	-103.566	40.0028	6
-103.567	39.9563	-103.508	40.0021	4
-103.508	40.0006	-103.448	40.0464	2
-103.625	40.0021	-103.565	40.0478	5
-103.566	40.0013	-103.507	40.0471	2
-103.624	40.0471	-103.564	40.0929	5
-103.507	40.0456	-103.447	40.0914	0
-103.565	40.0464	-103.506	40.0921	4
-103.684	39.9577	-103.625	40.0035	6
-103.742	40.0035	-103.683	40.0492	1
-103.683	40.0028	-103.624	40.0485	8
-103.741	40.0485	-103.682	40.0942	2
-103.683	40.0478	-103.623	40.0935	2
-103.74	40.0935	-103.681	40.1392	10
-103.682	40.0929	-103.622	40.1386	9
-103.739	40.1386	-103.68	40.1843	5
-103.681	40.1379	-103.621	40.1836	3
-103.68	40.1829	-103.62	40.2286	4
-103.8	40.0492	-103.74	40.0948	13
-103.858	40.0498	-103.799	40.0954	7
-103.799	40.0942	-103.739	40.1399	8
-103.916	40.0954	-103.857	40.141	3
-103.858	40.0948	-103.798	40.1404	8
-103.916	40.1404	-103.856	40.1861	6
-103.857	40.1399	-103.797	40.1855	9
-103.798	40.1392	-103.739	40.1849	8
-103.797	40.1843	-103.738	40.2299	13
-103.856	40.1849	-103.797	40.2305	29
-103.506	40.0906	-103.446	40.1364	5
-103.623	40.0921	-103.563	40.1379	5
-103.564	40.0914	-103.505	40.1372	4
-103.622	40.1372	-103.563	40.1829	7
-103.505	40.1357	-103.445	40.1815	5
-103.563	40.1364	-103.504	40.1822	8
-103.563	40.1815	-103.503	40.2272	8
-103.504	40.1807	-103.444	40.2265	7
-103.621	40.1822	-103.562	40.228	6
-103.562	40.2265	-103.502	40.2723	16
-103.915	40.1855	-103.855	40.2311	3
-103.797	40.2293	-103.737	40.275	11
-103.855	40.2299	-103.796	40.2756	6
-103.914	40.2305	-103.855	40.2761	9
-103.796	40.2743	-103.736	40.32	13
-103.855	40.275	-103.795	40.3206	20
-103.913	40.2756	-103.854	40.3212	5
-103.913	40.3206	-103.853	40.3662	7
-103.854	40.32	-103.794	40.3656	13
-103.795	40.3194	-103.735	40.365	15
-103.503	40.2257	-103.443	40.2715	5
-103.62	40.2272	-103.561	40.273	13
-103.502	40.2708	-103.442	40.3166	1
-103.619	40.2723	-103.56	40.318	9
-103.561	40.2715	-103.501	40.3173	9
-103.618	40.3173	-103.559	40.3631	2
-103.501	40.3158	-103.441	40.3616	15
-103.56	40.3166	-103.5	40.3623	6
-103.618	40.3623	-103.558	40.4081	9
-103.5	40.3608	-103.44	40.4066	5
-103.739	40.1836	-103.679	40.2293	10
-103.738	40.2286	-103.678	40.2743	9
-103.679	40.228	-103.619	40.2737	8
-103.737	40.2737	-103.677	40.3194	9
-103.678	40.273	-103.618	40.3187	11
-103.736	40.3187	-103.676	40.3644	14
-103.677	40.318	-103.618	40.3637	3
-103.735	40.3637	-103.676	40.4094	10
-103.676	40.3631	-103.617	40.4088	4
-103.734	40.4088	-103.675	40.4545	2
-103.559	40.3616	-103.499	40.4074	6
-103.558	40.4066	-103.498	40.4524	3
-103.499	40.4058	-103.439	40.4517	4
-103.617	40.4074	-103.557	40.4531	5
-103.616	40.4524	-103.556	40.4982	2
-103.557	40.4517	-103.497	40.4974	5
-103.498	40.4509	-103.438	40.4967	4
-103.556	40.4967	-103.496	40.5425	1
-103.615	40.4974	-103.555	40.5432	5
-103.497	40.4959	-103.437	40.5417	0
-104.531	38.2431	-104.516	38.2528	0
-104.597	38.279	-104.573	38.2981	0
-104.573	38.2528	-104.515	38.2981	9
-104.612	38.2981	-104.572	38.3433	1
-104.573	38.2978	-104.515	38.3431	8
-104.626	38.3431	-104.572	38.3884	4
-104.572	38.3429	-104.515	38.3882	0
-104.64	38.3998	-104.629	38.4335	0
-104.654	38.4334	-104.629	38.4786	0
-104.629	38.3882	-104.572	38.4334	9
-104.572	38.388	-104.514	38.4332	0
-104.629	38.4332	-104.571	38.4785	3
-104.572	38.433	-104.514	38.4783	1
-104.629	38.4783	-104.571	38.5235	0
-104.571	38.4781	-104.514	38.5234	0
-104.571	38.5231	-104.514	38.5684	0
-104.629	38.5234	-104.571	38.5686	0
-104.571	38.5682	-104.513	38.6135	1
-104.628	38.5684	-104.571	38.6137	2
-104.668	38.4785	-104.629	38.5237	4
-104.682	38.5235	-104.628	38.5688	37
-104.696	38.5802	-104.686	38.6139	1
-104.686	38.5686	-104.628	38.6138	11
-104.686	38.6137	-104.628	38.6589	4
-104.715	38.6138	-104.685	38.659	7
-104.685	38.6587	-104.628	38.704	3
-104.733	38.6589	-104.685	38.7041	6
-104.685	38.7038	-104.627	38.749	5
-104.743	38.704	-104.685	38.7492	7
-104.751	38.7281	-104.742	38.7492	0
-104.769	38.7492	-104.742	38.7943	5
-104.571	38.6132	-104.513	38.6585	6
-104.628	38.6135	-104.57	38.6587	1
-104.57	38.6583	-104.513	38.7036	0
-104.628	38.6585	-104.57	38.7038	3
-104.57	38.7034	-104.512	38.7486	1
-104.628	38.7036	-104.57	38.7488	6
-104.627	38.7486	-104.57	38.7939	9
-104.57	38.7484	-104.512	38.7937	2
-104.57	38.7935	-104.512	38.8388	7
-104.627	38.7937	-104.569	38.839	8
-104.939	39.1167	-104.915	39.1549	1
-104.968	39.1549	-104.915	39.2	0
-104.997	39.2067	-104.972	39.2451	0
-104.972	39.2	-104.914	39.2451	4
-104.972	39.245	-104.914	39.2901	3
-105.026	39.2451	-104.972	39.2901	2
-105.055	39.2967	-105.03	39.3352	0
-104.972	39.2901	-104.914	39.3352	2
-105.03	39.2901	-104.972	39.3352	2
-104.972	39.3351	-104.914	39.3802	7
-105.03	39.3352	-104.972	39.3802	2
-104.742	38.749	-104.685	38.7942	4
-104.685	38.7488	-104.627	38.7941	9
-104.742	38.7941	-104.685	38.8393	16
-104.788	38.7942	-104.742	38.8394	1
-104.685	38.7939	-104.627	38.8391	6
-104.742	38.8391	-104.684	38.8843	7
-104.685	38.839	-104.627	38.8842	3
-104.8	38.8393	-104.742	38.8844	0
-104.8	38.8843	-104.742	38.9295	0
-104.684	38.884	-104.626	38.9292	9
-104.569	38.8385	-104.511	38.8838	6
-104.627	38.8388	-104.569	38.884	16
-104.569	38.8836	-104.511	38.9289	18
-104.627	38.8838	-104.569	38.9291	7
-104.626	38.9289	-104.568	38.9741	4
-104.569	38.9286	-104.511	38.9739	6
-104.568	38.9737	-104.51	39.019	6
-104.626	38.9739	-104.568	39.0192	11
-104.568	39.0188	-104.51	39.064	9
-104.626	39.019	-104.568	39.0642	4
-104.806	38.8688	-104.8	38.8845	0
-104.824	38.8844	-104.799	38.9295	1
-104.843	38.9295	-104.799	38.9746	0
-104.861	39.0095	-104.857	39.0197	0
-104.857	38.9746	-104.799	39.0197	9
-104.881	39.0197	-104.857	39.0648	3
-104.857	39.0196	-104.799	39.0648	5
-104.742	38.8842	-104.684	38.9294	3
-104.684	38.9291	-104.626	38.9743	3
-104.742	38.9292	-104.684	38.9744	8
-104.799	38.9294	-104.742	38.9746	1
-104.799	38.9744	-104.741	39.0196	7
-104.684	38.9741	-104.626	39.0194	7
-104.742	38.9743	-104.684	39.0195	14
-104.684	39.0192	-104.626	39.0644	2
-104.799	39.0195	-104.741	39.0647	4
-104.741	39.0194	-104.684	39.0646	18
-104.684	39.0642	-104.625	39.1095	8
-104.799	39.0646	-104.741	39.1097	7
-104.741	39.0644	-104.683	39.1096	12
-104.741	39.1095	-104.683	39.1547	7
-104.799	39.1096	-104.741	39.1548	14
-104.683	39.1093	-104.625	39.1545	5
-104.741	39.1545	-104.683	39.1997	5
-104.799	39.1547	-104.741	39.1998	8
-104.683	39.1543	-104.625	39.1996	1
-104.799	39.1997	-104.741	39.2449	1
-104.857	39.0647	-104.799	39.1098	2
-104.91	39.0648	-104.857	39.1099	4
-104.857	39.1097	-104.799	39.1549	2
-104.915	39.1098	-104.857	39.1549	9
-104.857	39.1548	-104.799	39.1999	6
-104.915	39.1549	-104.857	39.2	7
-104.857	39.1998	-104.799	39.245	2
-104.915	39.1999	-104.857	39.245	1
-104.857	39.2449	-104.798	39.29	0
-104.914	39.245	-104.856	39.2901	2
-104.568	39.0638	-104.51	39.1091	11
-104.626	39.064	-104.568	39.1093	5
-104.568	39.1089	-104.51	39.1541	1
-104.625	39.1091	-104.567	39.1543	1
-104.625	39.1541	-104.567	39.1994	10
-104.567	39.1539	-104.509	39.1992	1
-104.625	39.1992	-104.567	39.2445	2
-104.567	39.199	-104.509	39.2443	4
-104.625	39.2443	-104.567	39.2895	2
-104.567	39.244	-104.509	39.2893	3
-104.683	39.1994	-104.625	39.2446	9
-104.741	39.1996	-104.683	39.2448	9
-104.741	39.2446	-104.683	39.2898	3
-104.683	39.2445	-104.625	39.2897	6
-104.799	39.2448	-104.74	39.2899	7
-104.683	39.2895	-104.624	39.3347	8
-104.798	39.2898	-104.74	39.335	1
-104.74	39.2897	-104.682	39.3349	3
-104.682	39.3346	-104.624	39.3798	4
-104.798	39.3349	-104.74	39.38	5
-104.914	39.29	-104.856	39.3351	4
-104.856	39.2899	-104.798	39.3351	5
-104.914	39.3351	-104.856	39.3802	9
-104.856	39.335	-104.798	39.3801	8
-104.914	39.3801	-104.856	39.4252	2
-104.856	39.38	-104.798	39.4252	4
-104.856	39.4251	-104.798	39.4702	4
-104.914	39.4252	-104.856	39.4703	5
-104.856	39.4702	-104.798	39.5153	10
-104.972	39.4703	-104.914	39.5154	2
-104.625	39.2893	-104.566	39.3346	2
-104.567	39.2891	-104.508	39.3344	2
-104.624	39.3344	-104.566	39.3796	4
-104.566	39.3341	-104.508	39.3794	3
-104.624	39.3794	-104.566	39.4247	3
-104.566	39.3792	-104.508	39.4245	5
-104.566	39.4242	-104.507	39.4695	7
-104.624	39.4245	-104.565	39.4697	5
-104.565	39.4693	-104.507	39.5146	5
-104.624	39.4695	-104.565	39.5148	9
-105.113	39.3866	-105.088	39.4252	0
-105.14	39.4252	-105.089	39.4703	0
-105.084	39.3352	-105.03	39.3802	0
-105.03	39.3802	-104.972	39.4253	5
-104.972	39.3802	-104.914	39.4253	2
-105.089	39.3802	-105.03	39.4253	1
-104.972	39.4252	-104.914	39.4703	9
-105.089	39.4252	-105.03	39.4703	6
-105.03	39.4253	-104.972	39.4703	9
-105.089	39.4703	-105.03	39.5154	11
-105.03	39.4703	-104.972	39.5154	14
-105.089	39.5154	-105.03	39.5604	6
-105.157	39.4886	-105.147	39.5153	0
-105.147	39.4702	-105.089	39.5154	4
-105.175	39.5153	-105.147	39.5603	1
-105.147	39.5153	-105.089	39.5604	1
-105.193	39.5603	-105.147	39.6054	1
-105.147	39.5603	-105.089	39.6055	0
-105.147	39.6054	-105.089	39.6505	3
-105.031	39.5154	-104.972	39.5604	4
-105.031	39.5604	-104.972	39.6055	0
-105.089	39.5604	-105.031	39.6055	1
-105.031	39.6055	-104.972	39.6505	1
-105.089	39.6055	-105.031	39.6505	1
-105.031	39.6505	-104.972	39.6956	0
-105.089	39.6505	-105.031	39.6956	0
-105.031	39.6956	-104.972	39.7406	0
-105.089	39.6956	-105.031	39.7406	0
-105.089	39.7406	-105.031	39.7857	0
-105.264	39.7848	-105.264	39.7854	0
-105.211	39.6367	-105.205	39.6504	0
-105.205	39.6053	-105.147	39.6504	4
-105.229	39.6504	-105.205	39.6954	0
-105.147	39.6504	-105.089	39.6956	2
-105.206	39.6504	-105.147	39.6955	5
-105.147	39.6955	-105.089	39.7406	0
-105.206	39.6954	-105.147	39.7406	0
-105.247	39.6954	-105.206	39.7405	0
-105.264	39.7404	-105.206	39.7855	0
-105.147	39.7406	-105.089	39.7857	1
-105.206	39.7405	-105.147	39.7856	4
-105.206	39.7855	-105.147	39.8307	0
-105.147	39.7856	-105.089	39.8307	0
-105.264	39.7854	-105.206	39.8306	5
-105.265	39.8304	-105.206	39.8756	6
-105.148	39.8307	-105.089	39.8758	0
-105.206	39.8306	-105.147	39.8757	6
-105.265	39.8755	-105.206	39.9207	11
-105.148	39.8757	-105.089	39.9208	3
-105.206	39.8756	-105.148	39.9208	3
-105.031	39.7406	-104.972	39.7857	0
-105.031	39.7857	-104.972	39.8307	4
-105.089	39.7857	-105.031	39.8307	0
-105.031	39.8307	-104.972	39.8758	0
-105.089	39.8307	-105.031	39.8758	0
-105.031	39.8758	-104.972	39.9208	0
-105.089	39.8758	-105.031	39.9208	2
-105.031	39.9208	-104.972	39.9659	3
-105.089	39.9208	-105.031	39.9659	6
-105.089	39.9659	-105.031	40.0109	32
-104.74	39.3347	-104.682	39.3799	2
-104.682	39.3796	-104.624	39.4248	6
-104.798	39.3799	-104.74	39.4251	14
-104.74	39.3798	-104.682	39.425	2
-104.798	39.425	-104.74	39.4702	12
-104.682	39.4247	-104.624	39.4699	5
-104.74	39.4248	-104.682	39.47	0
-104.74	39.4699	-104.681	39.5151	1
-104.682	39.4697	-104.623	39.5149	6
-104.798	39.47	-104.74	39.5152	9
-104.914	39.4702	-104.856	39.5154	5
-104.972	39.5154	-104.914	39.5604	1
-104.856	39.5152	-104.798	39.5603	10
-104.914	39.5153	-104.856	39.5604	3
-104.856	39.5603	-104.798	39.6054	5
-104.972	39.5604	-104.914	39.6055	0
-104.914	39.5603	-104.856	39.6055	0
-104.914	39.6054	-104.856	39.6505	2
-104.856	39.6053	-104.797	39.6505	1
-104.972	39.6055	-104.914	39.6505	2
-104.623	39.5146	-104.565	39.5598	20
-104.565	39.5143	-104.507	39.5596	12
-104.681	39.5598	-104.623	39.6051	5
-104.623	39.5596	-104.565	39.6049	20
-104.565	39.5594	-104.506	39.6047	10
-104.681	39.6049	-104.623	39.6501	4
-104.623	39.6047	-104.564	39.6499	11
-104.565	39.6044	-104.506	39.6497	2
-104.681	39.6499	-104.622	39.6952	12
-104.623	39.6497	-104.564	39.695	7
-104.74	39.5149	-104.681	39.5601	6
-104.798	39.5151	-104.739	39.5603	1
-104.681	39.5148	-104.623	39.56	6
-104.798	39.5601	-104.739	39.6053	3
-104.739	39.56	-104.681	39.6052	0
-104.798	39.6052	-104.739	39.6504	1
-104.739	39.6051	-104.681	39.6502	6
-104.797	39.6502	-104.739	39.6954	2
-104.739	39.6501	-104.681	39.6953	8
-104.797	39.6953	-104.739	39.7405	3
-104.449	39.5138	-104.39	39.5591	23
-104.507	39.5141	-104.448	39.5594	8
-104.448	39.5588	-104.39	39.6042	4
-104.507	39.5591	-104.448	39.6044	4
-104.506	39.6042	-104.448	39.6495	7
-104.448	39.6039	-104.389	39.6492	8
-104.448	39.6489	-104.389	39.6943	17
-104.506	39.6492	-104.447	39.6945	21
-104.506	39.6943	-104.447	39.7396	7
-104.447	39.694	-104.389	39.7393	9
-104.564	39.6495	-104.506	39.6948	8
-104.681	39.695	-104.622	39.7402	16
-104.564	39.6945	-104.505	39.7398	10
-104.622	39.6948	-104.564	39.74	11
-104.68	39.74	-104.622	39.7853	12
-104.564	39.7396	-104.505	39.7849	6
-104.622	39.7398	-104.563	39.7851	7
-104.563	39.7846	-104.505	39.8299	14
-104.622	39.7849	-104.563	39.8301	14
-104.68	39.7851	-104.622	39.8303	13
-104.972	39.6505	-104.914	39.6956	0
-104.914	39.6505	-104.856	39.6956	0
-104.856	39.6504	-104.797	39.6955	1
-104.972	39.6956	-104.914	39.7406	0
-104.856	39.6954	-104.797	39.7406	0
-104.914	39.6955	-104.856	39.7406	1
-104.856	39.7405	-104.797	39.7856	2
-104.914	39.7406	-104.855	39.7857	2
-104.972	39.7406	-104.914	39.7857	0
-104.914	39.7856	-104.855	39.8307	5
-104.739	39.6952	-104.68	39.7404	6
-104.797	39.7404	-104.739	39.7855	4
-104.739	39.7402	-104.68	39.7854	15
-104.797	39.7854	-104.738	39.8306	8
-104.739	39.7853	-104.68	39.8305	8
-104.797	39.8305	-104.738	39.8756	13
-104.738	39.8303	-104.68	39.8755	15
-104.738	39.8754	-104.68	39.9205	34
-104.797	39.8755	-104.738	39.9207	12
-104.797	39.9205	-104.738	39.9657	15
-104.505	39.7393	-104.447	39.7846	8
-104.447	39.739	-104.388	39.7844	8
-104.447	39.7841	-104.388	39.8294	6
-104.505	39.7844	-104.446	39.8297	10
-104.446	39.8291	-104.387	39.8745	11
-104.505	39.8294	-104.446	39.8747	23
-104.504	39.8745	-104.446	39.9198	9
-104.446	39.8742	-104.387	39.9195	18
-104.504	39.9195	-104.445	39.9648	9
-104.446	39.9192	-104.387	39.9646	12
-104.855	39.7855	-104.797	39.8307	0
-104.972	39.7857	-104.914	39.8307	6
-104.914	39.8307	-104.855	39.8758	6
-104.855	39.8306	-104.797	39.8757	1
-104.972	39.8307	-104.914	39.8758	2
-104.914	39.8757	-104.855	39.9208	14
-104.855	39.8756	-104.797	39.9208	7
-104.972	39.8758	-104.914	39.9208	0
-104.972	39.9208	-104.914	39.9659	7
-104.914	39.9208	-104.855	39.9659	32
-104.273	39.6479	-104.214	39.6933	3
-104.389	39.6486	-104.331	39.694	8
-104.331	39.6483	-104.272	39.6937	16
-104.331	39.6933	-104.272	39.7387	6
-104.389	39.6937	-104.33	39.739	10
-104.272	39.6929	-104.214	39.7384	8
-104.33	39.7384	-104.272	39.7838	6
-104.389	39.7387	-104.33	39.7841	11
-104.272	39.738	-104.213	39.7834	3
-104.388	39.7838	-104.329	39.8291	8
-104.215	39.6475	-104.156	39.6929	2
-104.098	39.6916	-104.039	39.7371	1
-104.214	39.6925	-104.155	39.738	0
-104.156	39.6921	-104.097	39.7376	2
-104.214	39.7376	-104.155	39.783	0
-104.155	39.7371	-104.096	39.7826	1
-104.097	39.7367	-104.038	39.7822	2
-104.155	39.7822	-104.096	39.8277	11
-104.213	39.7826	-104.154	39.8281	13
-104.096	39.7817	-104.037	39.8272	1
-104.272	39.783	-104.213	39.8285	6
-104.33	39.7834	-104.271	39.8288	6
-104.329	39.8285	-104.271	39.8739	26
-104.388	39.8288	-104.329	39.8742	19
-104.271	39.8281	-104.212	39.8735	18
-104.387	39.8739	-104.329	39.9192	25
-104.329	39.8735	-104.27	39.9189	18
-104.271	39.8731	-104.212	39.9185	4
-104.387	39.9189	-104.328	39.9643	5
-104.27	39.9182	-104.211	39.9636	2
-103.98	39.7807	-103.921	39.8263	1
-104.037	39.8263	-103.978	39.8718	2
-103.979	39.8257	-103.92	39.8713	2
-104.037	39.8713	-103.978	39.9168	4
-103.978	39.8708	-103.919	39.9163	0
-103.978	39.9158	-103.918	39.9614	1
-104.036	39.9163	-103.977	39.9619	4
-103.977	39.9608	-103.918	40.0064	7
-104.035	39.9614	-103.976	40.0069	3
-104.035	40.0064	-103.976	40.052	1
-104.213	39.8277	-104.154	39.8731	4
-104.154	39.8272	-104.095	39.8727	3
-104.096	39.8268	-104.037	39.8723	6
-104.154	39.8723	-104.095	39.9178	8
-104.095	39.8718	-104.036	39.9173	11
-104.212	39.8727	-104.153	39.9182	12
-104.212	39.9178	-104.153	39.9632	0
-104.153	39.9173	-104.094	39.9628	15
-104.095	39.9168	-104.035	39.9624	6
-104.211	39.9628	-104.152	40.0083	2
-104.329	39.9185	-104.27	39.9639	5
-104.27	39.9632	-104.211	40.0086	0
-104.387	39.9639	-104.328	40.0093	7
-104.328	39.9636	-104.269	40.009	3
-104.269	40.0083	-104.21	40.0537	2
-104.386	40.009	-104.327	40.0544	9
-104.328	40.0086	-104.269	40.054	0
-104.269	40.0533	-104.21	40.0987	5
-104.327	40.0537	-104.268	40.0991	1
-104.268	40.0983	-104.209	40.1438	6
-104.153	39.9624	-104.093	40.0078	0
-104.094	39.9619	-104.035	40.0074	5
-104.152	40.0074	-104.093	40.0529	3
-104.093	40.0069	-104.034	40.0524	14
-104.211	40.0078	-104.151	40.0533	1
-104.21	40.0529	-104.151	40.0983	2
-104.093	40.052	-104.034	40.0975	6
-104.151	40.0524	-104.092	40.0979	4
-104.21	40.0979	-104.15	40.1434	3
-104.092	40.097	-104.033	40.1425	28
-104.504	39.9646	-104.445	40.0099	15
-104.445	39.9643	-104.386	40.0096	10
-104.503	40.0096	-104.445	40.0549	26
-104.445	40.0093	-104.386	40.0547	11
-104.386	40.054	-104.327	40.0994	6
-104.445	40.0544	-104.385	40.0997	22
-104.503	40.0547	-104.444	40.1	15
-104.444	40.0994	-104.385	40.1448	12
-104.385	40.1441	-104.326	40.1895	18
-104.444	40.1445	-104.385	40.1898	6
-103.976	40.0059	-103.917	40.0515	4
-103.976	40.0509	-103.916	40.0965	6
-104.034	40.0515	-103.975	40.097	2
-103.975	40.096	-103.916	40.1415	4
-104.034	40.0965	-103.974	40.1421	2
-103.974	40.141	-103.915	40.1866	3
-104.033	40.1415	-103.974	40.1871	4
-103.974	40.1861	-103.914	40.2316	7
-104.032	40.1866	-103.973	40.2321	10
-103.973	40.2311	-103.913	40.2767	13
-104.151	40.0975	-104.092	40.143	9
-104.15	40.1425	-104.091	40.188	4
-104.092	40.1421	-104.032	40.1876	3
-104.209	40.143	-104.15	40.1884	6
-104.15	40.1876	-104.09	40.2331	4
-104.091	40.1871	-104.032	40.2326	6
-104.208	40.188	-104.149	40.2335	4
-104.09	40.2321	-104.031	40.2777	8
-104.208	40.2331	-104.149	40.2785	2
-104.149	40.2326	-104.09	40.2781	19
-104.563	39.8297	-104.504	39.875	41
-104.68	39.8301	-104.621	39.8754	24
-104.622	39.8299	-104.563	39.8752	41
-104.563	39.8747	-104.504	39.92	29
-104.68	39.8752	-104.621	39.9204	33
-104.621	39.875	-104.563	39.9202	38
-104.68	39.9202	-104.621	39.9655	35
-104.621	39.92	-104.562	39.9653	32
-104.563	39.9198	-104.504	39.9651	16
-104.621	39.9651	-104.562	40.0103	28
-104.855	39.9207	-104.797	39.9658	10
-104.914	39.9658	-104.855	40.0109	79
-104.972	39.9659	-104.914	40.0109	81
-104.855	39.9657	-104.796	40.0109	13
-104.914	40.0109	-104.855	40.056	129
-104.855	40.0108	-104.796	40.0559	73
-104.972	40.0109	-104.913	40.056	108
-104.913	40.0559	-104.855	40.101	167
-104.855	40.0558	-104.796	40.101	88
-104.972	40.056	-104.913	40.101	135
-104.738	39.9204	-104.679	39.9656	32
-104.797	39.9656	-104.738	40.0108	7
-104.738	39.9655	-104.679	40.0106	24
-104.796	40.0106	-104.738	40.0558	53
-104.738	40.0105	-104.679	40.0557	39
-104.738	40.0555	-104.679	40.1007	64
-104.796	40.0557	-104.737	40.1009	105
-104.737	40.1006	-104.679	40.1458	69
-104.796	40.1007	-104.737	40.1459	117
-104.737	40.1456	-104.678	40.1908	136
-104.679	39.9653	-104.621	40.0105	31
-104.562	39.9648	-104.503	40.0101	26
-104.621	40.0101	-104.562	40.0554	16
-104.562	40.0099	-104.503	40.0552	15
-104.679	40.0103	-104.62	40.0555	14
-104.62	40.0552	-104.561	40.1004	24
-104.562	40.0549	-104.503	40.1002	15
-104.679	40.0554	-104.62	40.1006	43
-104.62	40.1002	-104.561	40.1455	62
-104.503	40.0997	-104.444	40.145	15
-104.561	40.1	-104.502	40.1453	21
-104.679	40.1004	-104.62	40.1456	104
-104.62	40.1453	-104.561	40.1905	54
-104.561	40.145	-104.502	40.1903	54
-104.679	40.1455	-104.62	40.1907	92
-104.561	40.1901	-104.502	40.2354	96
-104.62	40.1903	-104.561	40.2356	69
-104.678	40.1905	-104.619	40.2357	89
-104.678	40.2356	-104.619	40.2808	125
-104.561	40.2351	-104.501	40.2804	89
-104.855	40.1009	-104.796	40.146	115
-104.913	40.101	-104.855	40.1461	168
-104.972	40.101	-104.913	40.1461	78
-104.913	40.146	-104.855	40.1911	97
-104.972	40.1461	-104.913	40.1911	67
-104.855	40.1459	-104.796	40.191	97
-104.855	40.191	-104.796	40.2361	67
-104.913	40.191	-104.854	40.2362	90
-104.972	40.1911	-104.913	40.2362	79
-104.972	40.2362	-104.913	40.2812	69
-104.796	40.1458	-104.737	40.191	157
-104.737	40.1907	-104.678	40.2359	134
-104.796	40.1908	-104.737	40.236	113
-104.796	40.2359	-104.737	40.2811	108
-104.737	40.2357	-104.678	40.2809	116
-104.796	40.2809	-104.737	40.3261	99
-104.737	40.2808	-104.678	40.326	108
-104.795	40.326	-104.736	40.3711	65
-104.737	40.3258	-104.677	40.371	82
-104.736	40.3709	-104.677	40.4161	6
-104.619	40.2354	-104.56	40.2806	112
-104.678	40.2806	-104.619	40.3258	96
-104.56	40.2802	-104.501	40.3254	84
-104.619	40.2804	-104.56	40.3256	111
-104.678	40.3256	-104.619	40.3709	86
-104.56	40.3252	-104.501	40.3705	104
-104.619	40.3254	-104.56	40.3707	115
-104.56	40.3702	-104.5	40.4155	105
-104.619	40.3705	-104.559	40.4157	82
-104.677	40.3707	-104.618	40.4159	41
-104.913	40.2361	-104.854	40.2812	73
-104.854	40.236	-104.796	40.2811	68
-104.972	40.2812	-104.913	40.3263	46
-104.854	40.2811	-104.795	40.3262	94
-104.913	40.2811	-104.854	40.3262	63
-104.854	40.3261	-104.795	40.3712	60
-104.972	40.3262	-104.913	40.3713	30
-104.913	40.3262	-104.854	40.3713	51
-104.854	40.3711	-104.795	40.4163	49
-104.972	40.3713	-104.913	40.4164	46
-104.913	40.3712	-104.854	40.4163	60
-104.972	40.4163	-104.913	40.4614	31
-104.854	40.4162	-104.795	40.4613	43
-104.913	40.4163	-104.854	40.4614	42
-104.972	40.4614	-104.913	40.5065	13
-104.854	40.4612	-104.795	40.5064	39
-104.913	40.4613	-104.854	40.5064	23
-104.972	40.5064	-104.913	40.5515	13
-104.913	40.5064	-104.854	40.5515	15
-104.854	40.5063	-104.795	40.5514	47
-105.282	39.7854	-105.264	39.8304	0
-105.3	39.8304	-105.264	39.8755	0
-105.304	39.8754	-105.265	39.9205	0
-105.307	39.9204	-105.265	39.9656	0
-105.31	39.9655	-105.265	40.0106	1
-105.265	39.9205	-105.206	39.9657	5
-105.148	39.9208	-105.089	39.9659	11
-105.206	39.9207	-105.148	39.9658	3
-105.148	39.9658	-105.089	40.0109	3
-105.265	39.9656	-105.206	40.0108	1
-105.206	39.9657	-105.148	40.0108	0
-105.148	40.0108	-105.089	40.056	26
-105.265	40.0106	-105.206	40.0558	3
-105.207	40.0108	-105.148	40.0559	11
-105.265	40.0557	-105.207	40.1009	4
-105.031	39.9659	-104.972	40.0109	26
-105.089	40.0109	-105.031	40.056	45
-105.031	40.0109	-104.972	40.056	51
-105.089	40.056	-105.031	40.101	71
-105.031	40.056	-104.972	40.101	95
-105.089	40.101	-105.031	40.1461	50
-105.031	40.101	-104.972	40.1461	110
-105.031	40.1461	-104.972	40.1911	31
-105.09	40.1461	-105.031	40.1911	8
-105.031	40.1911	-104.972	40.2362	37
-105.148	40.0559	-105.089	40.101	26
-105.207	40.0558	-105.148	40.1009	7
-105.266	40.1007	-105.207	40.1459	2
-105.148	40.1009	-105.089	40.1461	11
-105.207	40.1009	-105.148	40.146	2
-105.266	40.1458	-105.207	40.191	2
-105.148	40.146	-105.089	40.1911	6
-105.207	40.1459	-105.148	40.191	5
-105.266	40.1908	-105.207	40.236	7
-105.148	40.191	-105.09	40.2361	4
-105.313	40.0105	-105.265	40.0557	0
-105.316	40.0556	-105.265	40.1007	2
-105.319	40.1006	-105.265	40.1458	3
-105.322	40.1457	-105.266	40.1908	3
-105.325	40.1907	-105.266	40.2359	5
-105.325	40.2357	-105.266	40.2809	4
-105.207	40.191	-105.148	40.2361	5
-105.266	40.2359	-105.207	40.281	3
-105.148	40.2361	-105.09	40.2812	1
-105.207	40.236	-105.148	40.2811	4
-105.207	40.281	-105.148	40.3262	3
-105.266	40.2809	-105.207	40.3261	4
-105.149	40.2811	-105.09	40.3262	8
-105.149	40.3262	-105.09	40.3713	2
-105.208	40.3261	-105.149	40.3712	7
-105.266	40.326	-105.207	40.3711	4
-105.09	40.1911	-105.031	40.2362	19
-105.09	40.2361	-105.031	40.2812	19
-105.031	40.2362	-104.972	40.2812	24
-105.09	40.2812	-105.031	40.3263	15
-105.031	40.2812	-104.972	40.3263	27
-105.09	40.3262	-105.031	40.3713	35
-105.031	40.3263	-104.972	40.3713	42
-105.09	40.3713	-105.031	40.4164	19
-105.031	40.3713	-104.972	40.4164	11
-105.09	40.4163	-105.031	40.4614	1
-105.325	40.2371	-105.325	40.2371	0
-105.319	40.2808	-105.266	40.326	1
-105.314	40.3259	-105.266	40.371	1
-105.308	40.3709	-105.266	40.4161	1
-105.302	40.416	-105.267	40.4611	0
-105.296	40.461	-105.267	40.5062	0
-105.149	40.3712	-105.09	40.4163	6
-105.267	40.371	-105.208	40.4162	1
-105.208	40.3711	-105.149	40.4163	0
-105.208	40.4162	-105.149	40.4613	3
-105.149	40.4163	-105.09	40.4614	4
-105.267	40.4161	-105.208	40.4612	1
-105.208	40.4612	-105.149	40.5064	7
-105.267	40.4611	-105.208	40.5063	2
-105.149	40.4613	-105.09	40.5064	4
-105.208	40.5063	-105.149	40.5514	5
-105.031	40.4164	-104.972	40.4614	8
-105.09	40.4614	-105.031	40.5065	4
-105.031	40.4614	-104.972	40.5065	8
-105.09	40.5064	-105.031	40.5515	0
-105.031	40.5065	-104.972	40.5515	3
-105.031	40.5515	-104.972	40.5965	5
-105.09	40.5515	-105.031	40.5965	2
-105.09	40.5965	-105.031	40.6416	13
-105.031	40.5965	-104.972	40.6416	15
-105.09	40.6416	-105.031	40.6866	24
-105.267	40.5062	-105.208	40.5513	4
-105.149	40.5064	-105.09	40.5515	1
-105.208	40.5513	-105.149	40.5965	5
-105.267	40.5512	-105.208	40.5964	1
-105.149	40.5514	-105.09	40.5965	0
-105.149	40.5965	-105.09	40.6416	9
-105.268	40.5962	-105.208	40.6414	1
-105.208	40.5964	-105.149	40.6415	1
-105.149	40.6415	-105.09	40.6866	6
-105.209	40.6414	-105.149	40.6865	3
-105.291	40.5061	-105.267	40.5512	3
-105.285	40.5512	-105.267	40.5962	0
-105.279	40.5962	-105.267	40.6413	0
-105.274	40.6413	-105.268	40.6863	0
-104.913	40.5514	-104.854	40.5965	20
-104.854	40.5513	-104.795	40.5965	32
-104.972	40.5515	-104.913	40.5965	14
-104.913	40.5965	-104.854	40.6416	12
-104.854	40.5964	-104.794	40.6415	9
-104.972	40.5965	-104.913	40.6416	10
-104.854	40.6414	-104.794	40.6865	8
-104.972	40.6416	-104.913	40.6866	7
-104.913	40.6415	-104.853	40.6866	9
-104.972	40.6866	-104.913	40.7317	6
-105.268	40.6413	-105.208	40.6865	2
-105.149	40.6865	-105.09	40.7316	8
-105.209	40.6865	-105.149	40.7316	1
-105.268	40.6863	-105.209	40.7315	2
-105.15	40.7316	-105.09	40.7767	5
-105.209	40.7315	-105.149	40.7766	9
-105.263	40.7314	-105.209	40.7765	1
-105.15	40.7766	-105.09	40.8217	2
-105.209	40.7765	-105.15	40.8217	10
-105.259	40.7764	-105.209	40.8216	3
-105.031	40.6416	-104.972	40.6866	15
-105.031	40.6866	-104.972	40.7317	9
-105.09	40.6866	-105.031	40.7317	3
-105.09	40.7316	-105.031	40.7767	17
-105.031	40.7317	-104.972	40.7767	19
-104.972	40.7316	-104.913	40.7767	8
-105.09	40.7767	-105.031	40.8218	19
-105.031	40.7767	-104.972	40.8218	6
-105.09	40.8217	-105.031	40.8668	7
-105.031	40.8218	-104.972	40.8668	13
-104.913	40.6865	-104.853	40.7316	10
-104.853	40.6865	-104.794	40.7316	8
-104.853	40.7315	-104.794	40.7766	5
-104.913	40.7316	-104.853	40.7767	13
-104.913	40.7766	-104.853	40.8217	8
-104.853	40.7765	-104.794	40.8217	4
-104.972	40.7767	-104.912	40.8218	5
-104.912	40.8217	-104.853	40.8668	2
-104.853	40.8216	-104.794	40.8667	3
-104.912	40.8667	-104.853	40.9118	13
-105.268	40.6863	-105.268	40.6873	0
-105.255	40.8215	-105.209	40.8666	3
-105.251	40.8665	-105.209	40.9117	0
-104.972	40.8217	-104.912	40.8668	0
-105.031	40.8668	-104.972	40.9118	3
-105.09	40.8668	-105.031	40.9118	7
-104.972	40.8668	-104.912	40.9118	6
-105.031	40.9118	-104.972	40.9569	0
-105.091	40.9118	-105.031	40.9569	1
-104.972	40.9118	-104.912	40.9569	4
-105.091	40.9569	-105.031	41.0019	0
-104.972	40.9569	-104.912	41.0019	4
-105.031	40.9569	-104.972	41.0019	2
-105.209	40.8216	-105.15	40.8667	2
-105.15	40.8217	-105.09	40.8668	3
-105.209	40.8666	-105.15	40.9118	1
-105.15	40.8667	-105.09	40.9118	0
-105.209	40.9117	-105.15	40.9568	5
-105.15	40.9118	-105.09	40.9569	1
-105.21	40.9567	-105.15	41.0018	2
-105.15	40.9568	-105.091	41.0019	1
-105.21	41.0017	-105.15	41.0469	2
-105.15	41.0018	-105.091	41.0469	0
-105.247	40.9116	-105.209	40.9567	0
-105.243	40.9566	-105.209	41.0017	1
-105.238	41.0017	-105.21	41.0468	0
-103.392	39.9539	-103.332	39.9998	0
-103.45	39.9547	-103.391	40.0006	0
-103.449	39.9998	-103.39	40.0456	4
-103.391	39.9989	-103.331	40.0448	13
-103.448	40.0448	-103.389	40.0906	6
-103.39	40.044	-103.33	40.0898	4
-103.447	40.0898	-103.387	40.1357	7
-103.389	40.089	-103.329	40.1349	2
-103.446	40.1349	-103.386	40.1807	5
-103.387	40.134	-103.328	40.1799	7
-103.33	40.0881	-103.27	40.134	15
-103.213	40.0863	-103.153	40.1323	5
-103.211	40.1314	-103.152	40.1773	17
-103.27	40.1323	-103.21	40.1782	4
-103.329	40.1332	-103.269	40.1791	3
-103.269	40.1773	-103.209	40.2232	3
-103.328	40.1782	-103.268	40.2241	2
-103.21	40.1764	-103.15	40.2223	16
-103.327	40.2232	-103.267	40.2691	1
-103.209	40.2214	-103.149	40.2674	2
-103.094	40.1294	-103.034	40.1754	3
-103.153	40.1304	-103.093	40.1764	1
-103.034	40.1734	-102.974	40.2195	0
-103.093	40.1744	-103.033	40.2204	1
-103.152	40.1754	-103.092	40.2214	0
-103.092	40.2195	-103.032	40.2655	1
-103.033	40.2185	-102.973	40.2645	2
-103.15	40.2204	-103.09	40.2664	7
-103.09	40.2645	-103.03	40.3105	0
-103.032	40.2635	-102.971	40.3095	1
-103.445	40.1799	-103.385	40.2257	3
-103.386	40.1791	-103.327	40.2249	3
-103.444	40.2249	-103.384	40.2708	8
-103.385	40.2241	-103.325	40.2699	4
-103.384	40.2691	-103.324	40.315	9
-103.443	40.2699	-103.383	40.3158	8
-103.383	40.3141	-103.323	40.36	3
-103.442	40.315	-103.382	40.3608	5
-103.382	40.3592	-103.322	40.405	2
-103.441	40.36	-103.381	40.4058	3
-103.268	40.2223	-103.208	40.2682	3
-103.325	40.2682	-103.266	40.3141	4
-103.208	40.2664	-103.148	40.3124	5
-103.267	40.2674	-103.207	40.3133	2
-103.266	40.3124	-103.206	40.3583	7
-103.207	40.3114	-103.147	40.3574	8
-103.324	40.3133	-103.264	40.3592	11
-103.323	40.3583	-103.263	40.4042	4
-103.206	40.3565	-103.145	40.4024	8
-103.264	40.3574	-103.204	40.4033	3
-103.149	40.2655	-103.089	40.3114	4
-103.089	40.3095	-103.029	40.3555	0
-103.03	40.3085	-102.97	40.3545	0
-103.148	40.3105	-103.088	40.3565	1
-103.088	40.3545	-103.028	40.4005	3
-103.147	40.3555	-103.087	40.4015	0
-103.029	40.3535	-102.969	40.3995	1
-103.145	40.4005	-103.085	40.4465	0
-103.028	40.3985	-102.967	40.4446	1
-103.087	40.3995	-103.026	40.4456	1
-103.204	40.4015	-103.144	40.4474	3
-103.263	40.4024	-103.203	40.4483	9
-103.203	40.4465	-103.143	40.4925	6
-103.321	40.4483	-103.261	40.4942	14
-103.262	40.4474	-103.202	40.4934	4
-103.261	40.4925	-103.201	40.5384	6
-103.32	40.4934	-103.26	40.5393	7
-103.202	40.4915	-103.142	40.5375	10
-103.201	40.5366	-103.14	40.5825	0
-103.26	40.5375	-103.2	40.5834	4
-103.381	40.4042	-103.321	40.4501	2
-103.44	40.405	-103.38	40.4509	6
-103.322	40.4033	-103.262	40.4492	1
-103.38	40.4492	-103.32	40.4951	2
-103.439	40.4501	-103.379	40.4959	6
-103.379	40.4942	-103.319	40.5401	4
-103.438	40.4951	-103.378	40.5409	3
-103.378	40.5393	-103.318	40.5851	7
-103.437	40.5401	-103.377	40.586	3
-103.377	40.5843	-103.316	40.6302	9
-103.144	40.4456	-103.084	40.4915	6
-103.026	40.4435	-102.966	40.4896	0
-103.085	40.4446	-103.025	40.4906	0
-103.143	40.4906	-103.083	40.5366	6
-103.025	40.4886	-102.965	40.5346	1
-103.084	40.4896	-103.024	40.5356	0
-103.083	40.5346	-103.022	40.5806	5
-103.142	40.5356	-103.081	40.5816	4
-103.024	40.5336	-102.963	40.5796	0
-103.022	40.5786	-102.962	40.6246	0
-103.319	40.5384	-103.259	40.5843	6
-103.259	40.5825	-103.198	40.6284	2
-103.318	40.5834	-103.257	40.6293	5
-103.2	40.5816	-103.139	40.6275	3
-103.316	40.6284	-103.256	40.6743	14
-103.257	40.6275	-103.197	40.6735	0
-103.198	40.6266	-103.138	40.6726	4
-103.197	40.6716	-103.137	40.7176	6
-103.315	40.6735	-103.255	40.7194	2
-103.256	40.6726	-103.196	40.7185	5
-104.385	40.0991	-104.326	40.1445	33
-104.327	40.0987	-104.268	40.1441	6
-104.268	40.1434	-104.208	40.1888	4
-104.326	40.1438	-104.267	40.1892	7
-104.267	40.1884	-104.208	40.2339	1
-104.326	40.1888	-104.267	40.2342	15
-104.267	40.2335	-104.207	40.2789	10
-104.325	40.2339	-104.266	40.2793	12
-104.325	40.2789	-104.266	40.3243	9
-104.266	40.2785	-104.207	40.3239	7
-104.502	40.1448	-104.443	40.1901	25
-104.502	40.1898	-104.443	40.2351	45
-104.385	40.1892	-104.325	40.2345	26
-104.443	40.1895	-104.384	40.2348	8
-104.502	40.2348	-104.443	40.2802	44
-104.443	40.2345	-104.384	40.2799	11
-104.384	40.2342	-104.325	40.2796	5
-104.501	40.2799	-104.442	40.3252	69
-104.443	40.2796	-104.383	40.3249	21
-104.384	40.2793	-104.325	40.3246	7
-104.149	40.2777	-104.089	40.3231	4
-104.09	40.2772	-104.03	40.3227	20
-104.207	40.2781	-104.148	40.3236	8
-104.089	40.3222	-104.03	40.3677	8
-104.148	40.3227	-104.089	40.3682	3
-104.207	40.3231	-104.147	40.3686	8
-104.206	40.3682	-104.147	40.4136	18
-104.089	40.3673	-104.029	40.4128	10
-104.147	40.3677	-104.088	40.4132	6
-104.206	40.4132	-104.146	40.4587	10
-104.032	40.2316	-103.972	40.2772	15
-103.972	40.2761	-103.913	40.3217	5
-104.031	40.2767	-103.972	40.3222	13
-104.03	40.3217	-103.971	40.3673	10
-103.972	40.3212	-103.912	40.3667	8
-104.03	40.3667	-103.97	40.4123	4
-103.971	40.3662	-103.911	40.4118	3
-104.029	40.4118	-103.969	40.4573	3
-103.97	40.4112	-103.91	40.4568	7
-103.969	40.4563	-103.91	40.5019	2
-104.383	40.3243	-104.324	40.3697	35
-104.442	40.3246	-104.383	40.37	54
-104.501	40.3249	-104.442	40.3702	102
-104.442	40.3697	-104.383	40.415	74
-104.501	40.37	-104.442	40.4153	76
-104.383	40.3693	-104.324	40.4147	51
-104.442	40.4147	-104.382	40.4601	80
-104.5	40.415	-104.441	40.4603	107
-104.383	40.4144	-104.323	40.4598	35
-104.441	40.4598	-104.382	40.5051	86
-104.325	40.3239	-104.265	40.3693	12
-104.266	40.3236	-104.206	40.369	7
-104.265	40.3686	-104.206	40.414	25
-104.324	40.369	-104.265	40.4144	24
-104.265	40.4136	-104.205	40.4591	13
-104.324	40.414	-104.264	40.4594	14
-104.264	40.4587	-104.205	40.5041	8
-104.323	40.4591	-104.264	40.5045	11
-104.323	40.5041	-104.263	40.5495	6
-104.264	40.5037	-104.204	40.5492	1
-104.147	40.4128	-104.087	40.4583	2
-104.088	40.4123	-104.028	40.4578	0
-104.087	40.4573	-104.028	40.5029	1
-104.205	40.4583	-104.146	40.5037	17
-104.146	40.4578	-104.087	40.5033	5
-104.087	40.5024	-104.027	40.5479	1
-104.146	40.5029	-104.086	40.5483	7
-104.205	40.5033	-104.145	40.5488	5
-104.086	40.5474	-104.026	40.5929	4
-104.204	40.5483	-104.145	40.5938	1
-104.028	40.4568	-103.969	40.5024	2
-104.028	40.5019	-103.968	40.5474	3
-103.969	40.5013	-103.909	40.5469	3
-104.027	40.5469	-103.967	40.5924	10
-103.968	40.5464	-103.908	40.5919	3
-103.967	40.5914	-103.908	40.637	3
-104.026	40.5919	-103.967	40.6375	9
-104.026	40.637	-103.966	40.6825	12
-103.967	40.6364	-103.907	40.682	12
-104.025	40.682	-103.965	40.7276	12
-104.145	40.5479	-104.086	40.5934	10
-104.204	40.5934	-104.144	40.6388	3
-104.145	40.5929	-104.085	40.6384	25
-104.086	40.5924	-104.026	40.638	23
-104.085	40.6375	-104.025	40.683	10
-104.203	40.6384	-104.143	40.6839	10
-104.144	40.638	-104.084	40.6835	6
-104.203	40.6835	-104.143	40.7289	8
-104.143	40.683	-104.084	40.7285	10
-104.084	40.6825	-104.024	40.728	5
-104.322	40.5492	-104.263	40.5946	4
-104.263	40.5488	-104.204	40.5942	4
-104.322	40.5942	-104.262	40.6396	10
-104.263	40.5938	-104.203	40.6392	7
-104.262	40.6388	-104.203	40.6843	7
-104.321	40.6392	-104.262	40.6846	5
-104.262	40.6839	-104.202	40.7293	4
-104.321	40.6843	-104.261	40.7297	10
-104.321	40.7293	-104.261	40.7747	0
-104.261	40.7289	-104.202	40.7744	11
-103.912	40.3656	-103.852	40.4112	8
-103.853	40.365	-103.793	40.4107	1
-103.794	40.3644	-103.734	40.4101	2
-103.793	40.4094	-103.734	40.4551	6
-103.852	40.4101	-103.793	40.4557	1
-103.911	40.4107	-103.852	40.4563	1
-103.852	40.4551	-103.792	40.5007	3
-103.91	40.4557	-103.851	40.5013	4
-103.793	40.4545	-103.733	40.5001	3
-103.851	40.5001	-103.791	40.5458	6
-103.676	40.4081	-103.616	40.4538	4
-103.734	40.4538	-103.674	40.4995	5
-103.675	40.4531	-103.615	40.4989	1
-103.733	40.4989	-103.673	40.5445	2
-103.674	40.4982	-103.614	40.5439	3
-103.673	40.5432	-103.613	40.5889	2
-103.732	40.5439	-103.672	40.5896	2
-103.672	40.5882	-103.612	40.6339	8
-103.731	40.5889	-103.671	40.6346	6
-103.671	40.6333	-103.611	40.679	2
-103.91	40.5007	-103.85	40.5464	0
-103.792	40.4995	-103.732	40.5452	3
-103.85	40.5452	-103.79	40.5908	1
-103.909	40.5458	-103.849	40.5914	1
-103.791	40.5445	-103.731	40.5902	3
-103.79	40.5896	-103.73	40.6352	3
-103.908	40.5908	-103.848	40.6364	10
-103.849	40.5902	-103.789	40.6359	1
-103.789	40.6346	-103.729	40.6803	3
-103.848	40.6352	-103.789	40.6809	1
-103.496	40.5409	-103.436	40.5867	1
-103.614	40.5425	-103.554	40.5882	1
-103.555	40.5417	-103.495	40.5875	2
-103.613	40.5875	-103.553	40.6333	1
-103.495	40.586	-103.435	40.6318	3
-103.554	40.5867	-103.494	40.6325	3
-103.553	40.6318	-103.493	40.6776	5
-103.612	40.6325	-103.552	40.6783	2
-103.494	40.631	-103.434	40.6768	4
-103.552	40.6768	-103.492	40.7226	0
-103.908	40.6359	-103.848	40.6815	20
-103.789	40.6796	-103.729	40.7253	3
-103.848	40.6803	-103.788	40.7259	12
-103.907	40.6809	-103.847	40.7265	19
-103.788	40.7247	-103.728	40.7703	0
-103.847	40.7253	-103.787	40.771	9
-103.906	40.7259	-103.846	40.7715	22
-103.846	40.7703	-103.786	40.816	12
-103.787	40.7697	-103.727	40.8154	5
-103.905	40.771	-103.845	40.8166	20
-103.73	40.6339	-103.67	40.6796	3
-103.67	40.6783	-103.61	40.724	2
-103.729	40.679	-103.669	40.7247	4
-103.61	40.7226	-103.55	40.7683	0
-103.729	40.724	-103.668	40.7697	1
-103.669	40.7233	-103.609	40.769	0
-103.668	40.7683	-103.608	40.8141	3
-103.728	40.769	-103.668	40.8147	3
-103.668	40.8134	-103.607	40.8591	3
-103.727	40.8141	-103.667	40.8598	4
-103.966	40.6815	-103.906	40.727	24
-103.965	40.7265	-103.905	40.7721	12
-104.024	40.727	-103.965	40.7726	11
-104.024	40.7721	-103.964	40.8176	11
-103.965	40.7715	-103.905	40.8171	23
-103.964	40.8166	-103.904	40.8622	6
-104.023	40.8171	-103.963	40.8627	2
-103.905	40.816	-103.845	40.8616	10
-103.904	40.861	-103.844	40.9066	1
-104.023	40.8622	-103.962	40.9077	1
-103.611	40.6776	-103.551	40.7233	2
-103.493	40.676	-103.433	40.7218	8
-103.551	40.7218	-103.491	40.7676	2
-103.492	40.721	-103.432	40.7669	1
-103.609	40.7676	-103.549	40.8134	2
-103.491	40.7661	-103.43	40.8119	2
-103.55	40.7669	-103.49	40.8126	2
-103.549	40.8119	-103.489	40.8577	2
-103.49	40.8111	-103.429	40.8569	0
-103.548	40.8569	-103.488	40.9027	1
-103.608	40.8126	-103.548	40.8584	1
-103.726	40.8591	-103.666	40.9048	0
-103.667	40.8584	-103.606	40.9041	1
-103.607	40.8577	-103.547	40.9034	5
-103.666	40.9034	-103.605	40.9492	1
-103.725	40.9041	-103.665	40.9498	1
-103.606	40.9027	-103.546	40.9485	0
-103.665	40.9485	-103.604	40.9942	8
-103.605	40.9477	-103.545	40.9935	2
-103.724	40.9492	-103.664	40.9949	8
-103.845	40.8154	-103.785	40.861	12
-103.786	40.8147	-103.726	40.8604	8
-103.785	40.8598	-103.725	40.9054	3
-103.845	40.8604	-103.784	40.9061	1
-103.844	40.9054	-103.784	40.9511	0
-103.784	40.9048	-103.724	40.9505	6
-103.843	40.9505	-103.783	40.9961	4
-103.784	40.9498	-103.723	40.9955	4
-103.842	40.9955	-103.782	41.0412	6
-103.783	40.9949	-103.722	41.0405	2
-103.14	40.5806	-103.08	40.6266	0
-103.081	40.5796	-103.021	40.6256	5
-103.021	40.6236	-102.961	40.6697	1
-103.139	40.6256	-103.079	40.6716	2
-103.08	40.6246	-103.02	40.6707	0
-103.138	40.6707	-103.078	40.7166	3
-103.079	40.6697	-103.018	40.7157	0
-103.02	40.6686	-102.959	40.7147	1
-103.137	40.7157	-103.076	40.7617	2
-103.078	40.7147	-103.017	40.7607	6
-103.436	40.5851	-103.376	40.631	3
-103.376	40.6293	-103.315	40.6752	3
-103.435	40.6302	-103.374	40.676	5
-103.434	40.6752	-103.373	40.721	20
-103.374	40.6743	-103.314	40.7202	13
-103.433	40.7202	-103.372	40.7661	1
-103.314	40.7185	-103.254	40.7644	3
-103.373	40.7194	-103.313	40.7652	8
-103.432	40.7652	-103.371	40.8111	8
-103.372	40.7644	-103.312	40.8103	12
-103.196	40.7166	-103.135	40.7626	0
-103.255	40.7176	-103.195	40.7635	6
-103.195	40.7617	-103.134	40.8076	5
-103.135	40.7607	-103.075	40.8067	2
-103.254	40.7626	-103.193	40.8085	19
-103.253	40.8076	-103.192	40.8536	1
-103.193	40.8067	-103.133	40.8526	2
-103.134	40.8057	-103.074	40.8517	1
-103.192	40.8517	-103.132	40.8977	1
-103.252	40.8526	-103.191	40.8986	3
-103.313	40.7635	-103.253	40.8094	3
-103.312	40.8085	-103.252	40.8544	4
-103.43	40.8103	-103.37	40.8561	2
-103.371	40.8094	-103.311	40.8553	1
-103.37	40.8544	-103.31	40.9003	7
-103.311	40.8536	-103.25	40.8995	6
-103.429	40.8553	-103.369	40.9011	4
-103.428	40.9003	-103.368	40.9462	7
-103.31	40.8986	-103.249	40.9445	7
-103.369	40.8995	-103.309	40.9453	11
-103.133	40.8507	-103.072	40.8967	1
-103.25	40.8977	-103.19	40.9436	7
-103.191	40.8967	-103.13	40.9427	2
-103.132	40.8957	-103.071	40.9417	0
-103.19	40.9417	-103.129	40.9877	1
-103.249	40.9427	-103.189	40.9886	16
-103.13	40.9408	-103.07	40.9868	1
-103.248	40.9877	-103.187	41.0336	4
-103.129	40.9858	-103.068	41.0318	2
-103.189	40.9868	-103.128	41.0327	5
-103.489	40.8561	-103.428	40.9019	2
-103.547	40.9019	-103.487	40.9477	3
-103.488	40.9011	-103.427	40.947	0
-103.427	40.9453	-103.367	40.9912	9
-103.487	40.9462	-103.426	40.992	4
-103.546	40.947	-103.486	40.9928	1
-103.426	40.9904	-103.366	41.0362	3
-103.486	40.9912	-103.425	41.037	1
-103.545	40.992	-103.485	41.0378	13
-103.544	41.037	-103.484	41.0828	0
-103.368	40.9445	-103.307	40.9904	0
-103.309	40.9436	-103.248	40.9895	1
-103.307	40.9886	-103.247	41.0345	6
-103.367	40.9895	-103.306	41.0354	1
-103.306	41.0336	-103.246	41.0795	0
-103.366	41.0345	-103.305	41.0804	1
-103.305	41.0787	-103.244	41.1246	0
-103.365	41.0795	-103.304	41.1254	7
-103.304	41.1237	-103.243	41.1696	6
-103.363	41.1246	-103.303	41.1705	3
-103.247	41.0327	-103.186	41.0787	0
-103.128	41.0308	-103.067	41.0768	1
-103.187	41.0318	-103.127	41.0777	4
-103.246	41.0777	-103.185	41.1237	0
-103.127	41.0758	-103.066	41.1218	4
-103.186	41.0768	-103.125	41.1228	6
-103.125	41.1208	-103.064	41.1668	8
-103.185	41.1218	-103.124	41.1678	5
-103.244	41.1228	-103.184	41.1687	1
-103.184	41.1668	-103.123	41.2128	3
-103.485	41.0362	-103.424	41.082	0
-103.425	41.0354	-103.365	41.0812	4
-103.543	41.082	-103.483	41.1278	1
-103.484	41.0812	-103.423	41.1271	9
-103.424	41.0804	-103.363	41.1263	11
-103.423	41.1254	-103.362	41.1713	8
-103.542	41.1271	-103.481	41.1729	10
-103.483	41.1263	-103.422	41.1721	2
-103.481	41.1713	-103.421	41.2171	0
-103.422	41.1705	-103.361	41.2163	3
-103.541	41.1721	-103.48	41.2179	15
-103.421	41.2155	-103.36	41.2613	1
-103.54	41.2171	-103.479	41.2629	4
-103.48	41.2163	-103.42	41.2621	5
-103.539	41.2621	-103.478	41.3079	7
-103.42	41.2605	-103.359	41.3064	1
-103.479	41.2613	-103.419	41.3072	5
-103.419	41.3055	-103.358	41.3514	0
-103.538	41.3072	-103.477	41.353	1
-103.478	41.3064	-103.418	41.3522	3
-103.963	40.8616	-103.903	40.9072	0
-104.022	40.9072	-103.962	40.9527	0
-103.903	40.9061	-103.843	40.9517	3
[truncated: 4,324 more rows]

## Sheet: Figure 2
			Captured	Missed
Permian	Enverus	Active	102097	24715
		All	107352	26687
	HIFLD	Active	116968	42661
		All	117789	43234
Denver	Enverus	Active	7763	3631
		All	8771	4529
	HIFLD	Active	10758	12594
		All	11090	13226

## Sheet: Figure 3
	Permian		Denver
CompletionDate	Recall	bbox_area	Recall	bbox_area
1950-12-31	0.544578	7030.63	0.642857	1822.38
1953-12-31	0.559783	5146.57	0.641026	1759.57
1956-12-31	0.50623	4106.66	0.6875	1422.84
1959-12-31	0.530095	5269.29	0.906977	2064.11
1962-12-31	0.584453	3807.51	0.833333	3421.83
1965-12-31	0.641312	6673.97	0.846154	1731.94
1968-12-31	0.637631	6670.98	0.85	2507.94
1971-12-31	0.715727	4244.23	0.896552	2842.36
1974-12-31	0.668882	4823.06	0.831633	2863.56
1977-12-31	0.585833	4799.75	0.811133	1771.87
1980-12-31	0.567155	4326.56	0.777083	1454.92
1983-12-31	0.604667	5116.83	0.700193	1857.08
1986-12-31	0.691579	4988.47	0.71118	1739.25
1989-12-31	0.764843	6622.9	0.763819	2187.79
1992-12-31	0.729742	4959.73	0.640523	1644.36
1995-12-31	0.715191	5286.65	0.713217	889.423
1998-12-31	0.789957	5733.01	0.635135	1230.48
2001-12-31	0.802196	6330.21	0.673423	1635.6
2004-12-31	0.815576	7197.41	0.631244	645.813
2007-12-31	0.87766	7412.73	0.580662	1447.43
2010-12-31	0.926714	9749.68	0.652315	3600.67
2013-12-31	0.966883	12001.9	0.806407	10556.9
2016-12-31	0.96911	21823.1	0.649386	14313.3
2019-12-31	0.783335	40278.6	0.585789	19072.8
2022-12-31	0.382581	52818.3	0.578571	32926.1

## Sheet: Figure 4a,b
	Permian		Denver
CompletionDate	Recall	kboed	Recall	kboed
2010-12-31	0.950893	37.2799	0.660256	2.72544
2011-12-31	0.961759	56.3091	0.684887	6.07652
2012-12-31	0.970221	83.2722	0.766393	11.4248
2013-12-31	0.967884	121.074	0.870455	22.4061
2014-12-31	0.972023	180.148	0.78937	40.733
2015-12-31	0.976179	194.466	0.661538	42.9987
2016-12-31	0.950058	228.748	0.692771	37.8049
2017-12-31	0.911543	453.915	0.603306	93.0168
2018-12-31	0.779648	887.399	0.598425	113.802
2019-12-31	0.670204	1346.95	0.587963	182.957
2020-12-31	0.4824	1657.55	0.551402	195.307
2021-12-31	0.296407	4121.41	0.578571	374.724
2022-12-31	0.333333	9.97838

## Sheet: Figure 4c
CompletionDate	kboed	outdated_imagery
2010-01-02	0.00187717	FALSE
2010-01-08	0.00520274	FALSE
2010-01-08	0.00250913	FALSE
2010-01-10	0.00219726	FALSE
2010-01-12	0.00334338	FALSE
2010-01-12	0.00247763	FALSE
2010-01-13	0.00252192	FALSE
2010-01-15	0.00344932	FALSE
2010-01-15	0.00281507	FALSE
2010-01-16	0.000158537	FALSE
2010-01-16	0.00348402	FALSE
2010-01-17	0.000812785	FALSE
2010-01-20	0.00566575	FALSE
2010-01-20	0.00172877	FALSE
2010-01-21	0.00050411	FALSE
2010-01-22	1.59681e-05	FALSE
2010-01-23	0.00703699	FALSE
2010-01-28	0.00729315	FALSE
2010-01-28	0.00577671	FALSE
2010-01-29	0.0158164	FALSE
2010-01-29	0.0013379	FALSE
2010-01-29	0.000847945	FALSE
2010-01-31	0.00343927	FALSE
2010-02-01	0.00225479	FALSE
2010-02-04	0.00381005	FALSE
2010-02-04	5.14706e-05	FALSE
2010-02-05	0.000170732	FALSE
2010-02-05	0.00162466	FALSE
2010-02-07	0.00413686	FALSE
2010-02-10	0.000336986	FALSE
2010-02-12	0.0069105	FALSE
2010-02-17	0.0330457	FALSE
2010-02-17	0.000746119	FALSE
2010-02-20	0.000479452	FALSE
2010-02-20	0.00213927	FALSE
2010-02-20	0.00154429	FALSE
2010-02-24	0.00076484	FALSE
2010-02-26	0.000138298	FALSE
2010-02-26	0.00761187	FALSE
2010-02-27	0.00760274	FALSE
2010-03-02	0.000332785	FALSE
2010-03-04	0.00178858	FALSE
2010-03-10	0.0538644	FALSE
2010-03-10	0.00092968	FALSE
2010-03-10	0.0728155	FALSE
2010-03-12	0.00249863	FALSE
2010-03-14	0.000649813	FALSE
2010-03-15	0.00700274	FALSE
2010-03-15	0.000182927	FALSE
2010-03-15	0.00100822	FALSE
2010-03-15	0.00129543	FALSE
2010-03-16	0.00391507	FALSE
2010-03-17	1.30854e-05	FALSE
2010-03-19	0.0383624	FALSE
2010-03-23	0.00199452	FALSE
2010-03-26	0.00972785	FALSE
2010-03-31	0.00847123	FALSE
2010-04-01	0.0219872	FALSE
2010-04-03	0.0115342	FALSE
2010-04-08	0.000190868	FALSE
2010-04-12	0.00346721	FALSE
2010-04-13	0.00594658	FALSE
2010-04-16	0.00175205	FALSE
2010-04-19	0.00281872	FALSE
2010-04-21	0.0211114	FALSE
2010-04-23	0.000846575	FALSE
2010-04-29	0.00718356	FALSE
2010-04-29	0.0016863	FALSE
2010-04-30	0.00336438	FALSE
2010-05-01	0.00303425	FALSE
2010-05-03	0.00248813	FALSE
2010-05-03	0.00460685	FALSE
2010-05-04	0.00308904	FALSE
2010-05-06	0.00192603	FALSE
2010-05-06	0.00176986	FALSE
2010-05-07	0.218199	FALSE
2010-05-08	0.000583832	FALSE
2010-05-09	0.000618721	FALSE
2010-05-13	0.000694977	FALSE
2010-05-13	0.00346575	FALSE
2010-05-13	0.000233533	FALSE
2010-05-15	0.00379224	FALSE
2010-05-18	0.00697393	FALSE
2010-05-19	0.000246575	FALSE
2010-05-20	0.00471279	FALSE
2010-05-20	0.00327854	FALSE
2010-05-24	0.00714	FALSE
2010-05-25	1.09589e-05	FALSE
2010-05-25	0.000578842	FALSE
2010-05-26	4.69484e-05	FALSE
2010-05-27	0.00181324	FALSE
2010-05-28	0.00904703	FALSE
2010-06-02	0.00614795	FALSE
2010-06-03	0.00707032	FALSE
2010-06-05	0.000528767	FALSE
2010-06-08	0.000215982	FALSE
2010-06-11	0.00491826	FALSE
2010-06-16	0.000224658	FALSE
2010-06-16	0.00574429	FALSE
2010-06-17	0.00180548	FALSE
2010-06-18	0.00787717	FALSE
2010-06-19	6.57534e-05	FALSE
2010-06-19	0.000412785	FALSE
2010-06-20	0.00330411	FALSE
2010-06-22	0.00045339	FALSE
2010-06-22	0.00305251	FALSE
2010-06-28	0.00329543	FALSE
2010-06-29	0.00244018	FALSE
2010-07-03	0.00104886	FALSE
2010-07-06	0.000476048	FALSE
2010-07-06	0.0102333	FALSE
2010-07-07	0.00233425	FALSE
2010-07-07	0.0231068	FALSE
2010-07-13	0.00250685	FALSE
2010-07-20	0.0015621	FALSE
2010-07-22	0.00394505	FALSE
2010-07-22	2.52708e-05	FALSE
2010-07-25	0.00291416	FALSE
2010-07-27	0.00178037	FALSE
2010-07-28	0.000607763	FALSE
2010-07-28	0.00181096	FALSE
2010-07-29	0.000547945	FALSE
2010-07-30	0.00367352	FALSE
2010-08-04	0.0421689	FALSE
2010-08-04	0.0029895	FALSE
2010-08-06	5.55556e-06	FALSE
2010-08-06	0.000281735	FALSE
2010-08-06	0.00719635	FALSE
2010-08-07	0.00369589	FALSE
2010-08-12	0.000784431	FALSE
2010-08-12	0.00250365	FALSE
2010-08-15	0.00456027	FALSE
2010-08-16	0.0366142	FALSE
2010-08-18	0.00180365	FALSE
2010-08-20	0.000177632	FALSE
2010-08-23	0.0229795	FALSE
2010-08-23	0.00267123	FALSE
2010-08-24	0.00119726	FALSE
2010-08-26	0.0265219	FALSE
2010-08-31	0.00164155	FALSE
2010-09-01	0.05959	FALSE
2010-09-05	0.014137	FALSE
2010-09-09	0.00663333	FALSE
2010-09-09	0.00383653	FALSE
2010-09-13	0.00127671	FALSE
2010-09-14	0.0368425	FALSE
2010-09-15	0.0186137	FALSE
2010-09-15	0.00629361	FALSE
2010-09-16	0.0030032	FALSE
2010-09-17	0.00332146	FALSE
2010-09-20	0.00144384	FALSE
2010-09-21	0.00317808	FALSE
2010-09-21	0.00290046	FALSE
2010-09-22	0.000584932	FALSE
2010-09-23	0.0224741	FALSE
2010-09-24	0.0280781	FALSE
2010-09-26	0.00293014	FALSE
2010-09-29	0.0159795	FALSE
2010-10-01	0.00953105	FALSE
2010-10-04	0.00129817	FALSE
2010-10-04	0.00123562	FALSE
2010-10-06	0.0050895	FALSE
2010-10-15	2.05479e-05	FALSE
2010-10-25	0.000736842	FALSE
2010-10-25	0.00386941	FALSE
2010-10-25	0.00305982	FALSE
2010-10-26	0.000882192	FALSE
2010-10-28	0.0687758	FALSE
2010-10-28	0.00237808	FALSE
2010-11-01	0.00136986	FALSE
2010-11-02	0.00319726	FALSE
2010-11-03	0.000657534	FALSE
2010-11-10	0.00907078	FALSE
2010-11-15	0.00150959	FALSE
2010-11-17	0.00246884	FALSE
2010-11-18	0.000489247	FALSE
2010-11-18	0.0037895	FALSE
2010-11-23	0.000389041	FALSE
2010-11-24	0.00168995	FALSE
2010-11-29	0.00193927	FALSE
2010-12-02	0.000907197	FALSE
2010-12-07	0.000572222	FALSE
2010-12-08	0.0103443	FALSE
2010-12-08	0.00324521	FALSE
2010-12-09	0.0232402	FALSE
2010-12-15	0.000824201	FALSE
2010-12-17	0.00667945	FALSE
2010-12-20	0.0283886	FALSE
2010-12-21	0.0330954	FALSE
2010-12-22	0.0022274	FALSE
2010-12-27	0.000161644	FALSE
2010-12-28	0.000175342	FALSE
2010-12-28	0.000320091	FALSE
2010-12-29	0.0369114	FALSE
2010-12-31	0.0135074	FALSE
2011-01-01	0.00206027	FALSE
2011-01-02	0.00422192	FALSE
2011-01-03	0.00209589	FALSE
2011-01-16	0.00137534	FALSE
2011-01-18	0.000649315	FALSE
2011-01-18	0.00523134	FALSE
2011-01-20	0.00308676	FALSE
2011-01-20	0.0021863	FALSE
2011-01-24	0.000723288	FALSE
2011-01-27	0.00482466	FALSE
2011-01-27	0.00902648	FALSE
2011-01-31	0.0115562	FALSE
2011-02-01	0.000468493	FALSE
2011-02-07	0.0102849	FALSE
2011-02-09	0.00604155	FALSE
2011-02-15	0.00552329	FALSE
2011-02-16	0.000587215	FALSE
2011-02-17	0.00016347	FALSE
2011-02-18	0.00220274	FALSE
2011-02-23	0.00647534	FALSE
2011-02-25	0.00226758	FALSE
2011-02-26	0.00179132	FALSE
2011-02-26	0.000550685	FALSE
2011-02-26	0.00281233	FALSE
2011-02-28	0.00137534	FALSE
2011-03-01	0.00063253	FALSE
2011-03-01	0.0336009	FALSE
2011-03-02	0.0218691	FALSE
2011-03-04	0.0002379	FALSE
2011-03-08	0.00144658	FALSE
2011-03-09	0.0398813	FALSE
2011-03-10	0.0643053	FALSE
2011-03-11	0.00315616	FALSE
2011-03-12	0.00207991	FALSE
2011-03-14	0.00172283	FALSE
2011-03-15	0.00175342	FALSE
2011-03-16	0.00433105	FALSE
2011-03-16	0.00143516	FALSE
2011-03-17	0.00530365	FALSE
2011-03-19	0.00118082	FALSE
2011-03-20	0.00486575	FALSE
2011-03-21	0.000543379	FALSE
2011-03-22	0.00887945	FALSE
2011-03-23	0.000469406	FALSE
2011-03-23	0.000413699	FALSE
2011-03-25	0.000212329	FALSE
2011-03-25	0.0022137	FALSE
2011-03-28	0.00256438	FALSE
2011-03-29	0.000794521	FALSE
2011-03-30	3.29341e-05	FALSE
2011-03-30	0.00344977	FALSE
2011-03-31	0.00513425	FALSE
2011-04-01	0.00079589	FALSE
2011-04-04	0.00050137	FALSE
2011-04-05	0.000172603	FALSE
2011-04-08	0.028904	FALSE
2011-04-13	0.00595525	FALSE
2011-04-13	0.00194201	FALSE
2011-04-13	0.0147881	FALSE
2011-04-15	0.00069863	FALSE
2011-04-20	6.57534e-05	FALSE
2011-04-22	0.0299379	FALSE
2011-04-23	0.00318995	FALSE
2011-04-26	0.0281068	FALSE
2011-04-26	0.0186142	FALSE
2011-04-28	0.00451279	FALSE
2011-05-01	0.0032422	FALSE
2011-05-05	0.00197443	FALSE
2011-05-11	0.00140046	FALSE
2011-05-13	0.0025516	FALSE
2011-05-17	0.00116712	FALSE
2011-05-19	0.000220548	FALSE
2011-05-20	0.00583014	FALSE
2011-05-24	0.000818721	FALSE
2011-05-26	6.73077e-05	FALSE
2011-05-26	0.00198904	FALSE
2011-05-26	0.00362511	FALSE
2011-05-27	0.000787671	FALSE
2011-05-27	0.00127443	FALSE
2011-05-29	0.000545024	FALSE
2011-06-01	0.00117365	FALSE
2011-06-02	0.00304932	FALSE
2011-06-03	0.00761187	FALSE
2011-06-03	0.00157808	FALSE
2011-06-04	0.00439635	FALSE
2011-06-08	0.00136986	FALSE
2011-06-08	0.00127315	FALSE
2011-06-08	0.00227671	FALSE
2011-06-10	0.00407945	FALSE
2011-06-10	0.0025758	FALSE
2011-06-12	0.00445753	FALSE
2011-06-13	0.00323425	FALSE
2011-06-16	6.73077e-05	FALSE
2011-06-22	0.00255616	FALSE
2011-06-22	0.00328493	FALSE
2011-06-23	0.000230137	FALSE
2011-06-26	9.0411e-05	FALSE
2011-06-27	0.0228776	FALSE
2011-06-30	0.000684932	FALSE
2011-07-01	0.00121655	FALSE
2011-07-02	0.0121689	FALSE
2011-07-05	0.00216438	FALSE
2011-07-06	0.000260274	FALSE
2011-07-07	0.0099589	FALSE
2011-07-08	0.0342347	FALSE
2011-07-08	0.00557025	FALSE
2011-07-11	0.0146233	FALSE
2011-07-14	0.107347	FALSE
2011-07-15	0.00301918	FALSE
2011-07-18	0.0019863	FALSE
2011-07-18	0.000180822	FALSE
2011-07-19	0.0108078	FALSE
2011-07-19	0.00415023	FALSE
2011-07-19	0.000221918	FALSE
2011-07-20	0.00223204	FALSE
2011-07-20	0.00206712	FALSE
2011-07-22	0.00371689	FALSE
2011-07-24	0.000961644	FALSE
2011-07-26	0.000213699	FALSE
2011-07-27	0.00111187	FALSE
2011-07-29	0.00360913	FALSE
2011-08-03	0.017463	FALSE
2011-08-04	0.00509087	FALSE
2011-08-05	0.000812329	FALSE
2011-08-05	0.00961142	FALSE
2011-08-11	0.0016411	FALSE
2011-08-12	0.00488219	FALSE
2011-08-16	0.00581872	FALSE
2011-08-16	0.0542575	FALSE
2011-08-17	0.00234521	FALSE
2011-08-23	0.00119361	FALSE
2011-08-24	0.000421918	FALSE
2011-08-24	0.000767906	FALSE
2011-08-26	0.0287929	FALSE
2011-08-29	0.00287586	FALSE
2011-08-30	0.0305039	FALSE
2011-08-30	0.00385023	FALSE
2011-08-31	0.0109461	FALSE
2011-08-31	0.0235215	FALSE
2011-09-02	0.00330776	FALSE
2011-09-06	0.00089589	FALSE
2011-09-07	0.00106119	FALSE
2011-09-11	0.000468493	FALSE
2011-09-12	0.0278359	FALSE
2011-09-12	0.00641416	FALSE
2011-09-12	0.00574292	FALSE
2011-09-14	0.0113205	FALSE
2011-09-14	0.00427123	FALSE
2011-09-15	0.000263014	FALSE
2011-09-15	0.00310137	FALSE
2011-09-15	0.00413014	FALSE
2011-09-16	0.028589	FALSE
2011-09-17	2.94118e-05	FALSE
2011-09-21	0.0013379	FALSE
2011-09-25	0.000899543	FALSE
2011-09-27	0.000179012	FALSE
2011-09-28	0.000984375	FALSE
2011-09-28	0.00471507	FALSE
2011-09-28	0.00195982	FALSE
2011-09-29	0.00172785	FALSE
2011-10-01	0.00183562	FALSE
2011-10-01	0.0123397	FALSE
2011-10-03	0.00176438	FALSE
2011-10-04	0.00423166	FALSE
2011-10-05	0.000909589	FALSE
2011-10-06	0.00318356	FALSE
2011-10-08	0.00123014	FALSE
2011-10-12	0.00192648	FALSE
2011-10-14	0.00140274	FALSE
2011-10-14	0.000113208	FALSE
2011-10-17	0.0125219	FALSE
2011-10-18	3.28767e-05	FALSE
2011-10-19	0.00478904	FALSE
2011-10-20	0.00069589	FALSE
2011-10-20	0.00144932	FALSE
2011-10-24	0.00309589	FALSE
2011-10-26	0.00484247	FALSE
2011-10-28	0.00126804	FALSE
2011-10-30	0.000221918	FALSE
2011-10-30	0.000230137	FALSE
2011-10-31	0.00284068	FALSE
2011-11-01	0.00607397	FALSE
2011-11-07	0.00901098	FALSE
2011-11-07	0.00467854	FALSE
2011-11-08	0.00607671	FALSE
2011-11-10	0.00110411	FALSE
2011-11-10	0.00446575	FALSE
2011-11-10	0.00145808	FALSE
2011-11-11	0.00842557	FALSE
2011-11-12	0.00792016	FALSE
2011-11-14	0.00546575	FALSE
2011-11-15	0.0116877	FALSE
2011-11-21	0.00312009	FALSE
2011-11-24	7.72059e-05	FALSE
2011-11-30	0.00271096	FALSE
2011-12-01	0.000333333	FALSE
2011-12-02	0.00569452	FALSE
2011-12-03	0.00513242	FALSE
2011-12-05	0.0108603	FALSE
2011-12-07	0.0174525	FALSE
2011-12-12	0.00417808	FALSE
2011-12-16	0.00646347	FALSE
2011-12-17	0.000967123	FALSE
2011-12-21	0.000934247	FALSE
2011-12-24	0.00153333	FALSE
2012-01-05	0.000388889	FALSE
2012-01-05	0.013	FALSE
2012-01-10	0.0019274	FALSE
2012-01-16	0.000216438	FALSE
2012-01-18	0.000922831	FALSE
2012-01-20	0.00264946	FALSE
2012-01-28	0.00229041	FALSE
2012-01-28	0.00271507	FALSE
2012-02-03	0.0887456	FALSE
2012-02-03	0.00931872	FALSE
2012-02-03	0.00190411	FALSE
2012-02-04	0.000542466	FALSE
2012-02-06	0.00798174	FALSE
2012-02-07	0.000190411	FALSE
2012-02-10	0.000534247	FALSE
2012-02-12	0.00102922	FALSE
2012-02-15	0.00144795	FALSE
2012-02-16	0.00243562	FALSE
2012-02-16	0.0021347	FALSE
2012-02-18	0.00377922	FALSE
2012-02-20	0.00143196	FALSE
2012-02-20	0.0035589	FALSE
2012-02-21	0.000756164	FALSE
2012-02-22	0.0876712	FALSE
2012-02-22	0.00270959	FALSE
2012-02-25	0.0179297	FALSE
2012-02-25	0.0122265	FALSE
2012-02-27	7.94521e-05	FALSE
2012-02-29	0.0032	FALSE
2012-03-01	0.00155799	FALSE
2012-03-02	0.000663014	FALSE
2012-03-06	0.00335714	FALSE
2012-03-10	0.00773607	FALSE
2012-03-12	0.00533196	FALSE
2012-03-12	0.00617808	FALSE
2012-03-14	0.000687204	FALSE
2012-03-16	0.00208539	FALSE
2012-03-18	0.00754018	FALSE
2012-03-20	0.000178082	FALSE
2012-03-20	0.000523744	FALSE
2012-03-21	0.000130671	FALSE
2012-03-21	0.00188447	FALSE
2012-03-21	0.0230712	FALSE
2012-03-24	0.0436389	FALSE
2012-03-24	0.000862275	FALSE
2012-03-29	0.0043137	FALSE
2012-03-31	0.00355799	FALSE
2012-04-01	0.0224183	FALSE
2012-04-03	0.0063	FALSE
2012-04-06	0.000384932	FALSE
2012-04-06	0.00492785	FALSE
2012-04-11	0.00296986	FALSE
2012-04-13	0.00090411	FALSE
2012-04-16	0.00688584	FALSE
2012-04-17	0.0063137	FALSE
2012-04-17	0.000556164	FALSE
2012-04-20	0.000819178	FALSE
2012-04-20	0.00138909	FALSE
2012-04-20	0.000382716	FALSE
2012-04-23	0.000753425	FALSE
2012-04-25	0.000282192	FALSE
2012-04-26	0.00208767	FALSE
2012-05-01	0.000580822	FALSE
2012-05-02	0.00702329	FALSE
2012-05-03	0.00182466	FALSE
2012-05-03	0.0176626	FALSE
2012-05-04	0.00522478	FALSE
2012-05-17	0.00192603	FALSE
2012-05-17	0.00877306	FALSE
2012-05-20	0.0430507	FALSE
2012-05-21	0.00563836	FALSE
2012-05-21	0.00369315	FALSE
2012-05-22	8.84956e-06	FALSE
2012-05-22	0.00673425	FALSE
2012-05-22	0.000323353	FALSE
2012-05-24	0.00599178	FALSE
2012-05-24	0.000608219	FALSE
2012-05-25	0.0079895	FALSE
2012-05-25	0.022411	FALSE
2012-05-26	0.0006	FALSE
2012-05-26	0.00150137	FALSE
2012-05-26	0.01459	FALSE
2012-05-29	0.00459726	FALSE
2012-05-30	0.0074274	FALSE
2012-05-31	0.00410411	FALSE
2012-06-01	0.00946164	FALSE
2012-06-04	0.00121735	FALSE
2012-06-07	0.0130199	FALSE
2012-06-08	0.00799406	FALSE
2012-06-08	0.00999589	FALSE
2012-06-08	0.00401096	FALSE
2012-06-11	0.000606232	FALSE
2012-06-19	0.0176799	FALSE
2012-06-21	0.00501096	FALSE
2012-06-25	3.28767e-05	FALSE
2012-06-26	0.0674245	FALSE
2012-06-28	0.00107032	FALSE
2012-06-29	0.00717626	FALSE
2012-06-30	0.00613059	FALSE
2012-07-01	0.0294185	FALSE
2012-07-02	0.00257808	FALSE
2012-07-03	0.0213096	FALSE
2012-07-03	0.0112712	FALSE
2012-07-06	0.00181735	FALSE
2012-07-06	0.00135023	FALSE
2012-07-07	0.00304658	FALSE
2012-07-09	0.00795114	FALSE
2012-07-09	0.000838785	FALSE
2012-07-11	0.0178329	FALSE
2012-07-11	0.0100151	FALSE
2012-07-14	0.00768904	FALSE
2012-07-18	0.0125511	FALSE
2012-07-19	0.000128767	FALSE
2012-07-21	0.0136137	FALSE
2012-07-24	0.0246712	FALSE
2012-07-25	0.016216	FALSE
2012-07-26	0.00264932	FALSE
2012-07-27	0.00246895	FALSE
2012-07-29	0.0491648	FALSE
2012-07-31	0.000431138	FALSE
2012-08-01	0.000243836	FALSE
2012-08-01	0.000832725	FALSE
2012-08-02	0.0119909	FALSE
2012-08-03	0.000489498	FALSE
2012-08-07	0.00192237	FALSE
2012-08-09	0.000493151	FALSE
2012-08-10	0.000220339	FALSE
2012-08-10	0.000526027	FALSE
2012-08-13	0.0020411	FALSE
2012-08-14	0.0191475	FALSE
2012-08-16	0.00968493	FALSE
2012-08-17	0.00119726	FALSE
2012-08-19	0.00770309	FALSE
2012-08-22	0.0515921	FALSE
2012-08-22	0.00474429	FALSE
2012-08-23	0.00375068	FALSE
2012-08-23	0.0074	FALSE
2012-08-24	0.00159726	FALSE
2012-08-28	0.00635023	FALSE
2012-08-29	0.00760776	FALSE
2012-08-31	0.00357808	FALSE
2012-08-31	0.0130799	FALSE
2012-09-01	0.0197185	FALSE
2012-09-01	0.000386301	FALSE
2012-09-01	0.000339726	FALSE
2012-09-04	0.00146575	FALSE
2012-09-06	0.00302694	FALSE
2012-09-07	0.00270411	FALSE
2012-09-07	0.00775572	FALSE
2012-09-08	0.016137	FALSE
2012-09-10	0.0105356	FALSE
2012-09-11	0.00400548	FALSE
2012-09-13	0.011795	FALSE
2012-09-16	0.00227032	FALSE
2012-09-19	0.00263014	FALSE
2012-09-21	0.00257632	FALSE
2012-09-22	1.47059e-05	FALSE
2012-09-27	0.000583562	FALSE
2012-09-27	0.0210658	FALSE
2012-10-01	0.00240228	FALSE
2012-10-02	0.0019411	FALSE
2012-10-05	0.00812603	FALSE
2012-10-15	0.00111826	FALSE
2012-10-16	0.000917808	FALSE
2012-10-17	0.00608767	FALSE
2012-10-25	0.00616667	FALSE
2012-10-25	0.00189863	FALSE
2012-10-26	0.00279863	FALSE
2012-10-26	0.00337169	FALSE
2012-10-29	0.000663014	FALSE
2012-10-30	0.000287671	FALSE
2012-11-01	0.0017589	FALSE
2012-11-01	0.00583265	FALSE
2012-11-01	0.000413699	FALSE
2012-11-01	0.0018758	FALSE
2012-11-01	0.00658767	FALSE
2012-11-12	0.00196438	FALSE
2012-11-12	0.0124618	FALSE
2012-11-13	0.000558904	FALSE
2012-11-16	0.00152961	FALSE
2012-11-17	0.00166849	FALSE
2012-12-03	0.00182466	FALSE
2012-12-11	0.0101726	FALSE
2012-12-13	0.00454475	FALSE
2012-12-13	0.00344658	FALSE
2012-12-13	0.00593973	FALSE
2012-12-15	0.00017029	FALSE
2012-12-16	0.00770685	FALSE
2012-12-20	0.0102438	FALSE
2012-12-22	0.000663014	FALSE
2012-12-24	0.00205205	FALSE
2012-12-27	4.62046e-05	FALSE
2012-12-29	0.0440233	FALSE
2013-01-03	0.00328493	FALSE
2013-01-08	0.0695111	FALSE
2013-01-12	0.0110763	FALSE
2013-01-14	0.0123721	FALSE
2013-01-22	0.000257991	FALSE
2013-01-26	0.00106977	FALSE
2013-01-27	0.00039521	FALSE
2013-01-28	0.00305068	FALSE
2013-01-30	0.0143269	FALSE
2013-01-30	0.0102982	FALSE
2013-01-31	0.000105072	FALSE
2013-02-01	0.00262283	FALSE
2013-02-01	0.0302553	FALSE
2013-02-01	0.00308128	FALSE
2013-02-04	0.00120274	FALSE
2013-02-04	7.94521e-05	FALSE
2013-02-05	0.0467488	FALSE
2013-02-05	0.0116242	FALSE
2013-02-07	0.0046411	FALSE
2013-02-07	0.0652251	FALSE
2013-02-11	0.00370959	FALSE
2013-02-11	2.19178e-05	FALSE
2013-02-15	0.0032197	FALSE
2013-02-17	0.0517124	FALSE
2013-02-18	0.00774429	FALSE
2013-02-19	0.00242511	FALSE
2013-02-20	0.00143516	FALSE
2013-02-24	0.0418857	FALSE
2013-02-28	0.00317808	FALSE
2013-03-01	0.0023589	FALSE
2013-03-01	0.00230959	FALSE
2013-03-01	0.00359452	FALSE
2013-03-01	0.000374429	FALSE
2013-03-05	0.00180639	FALSE
2013-03-07	0.0846021	FALSE
2013-03-10	0.0226836	FALSE
2013-03-11	0.000161644	FALSE
2013-03-11	0.000526027	FALSE
2013-03-12	0.000978082	FALSE
2013-03-14	0.0384767	FALSE
2013-03-18	0.00355342	FALSE
2013-03-21	0.00674338	FALSE
2013-03-21	0.000627397	FALSE
2013-03-25	0.0682178	FALSE
2013-03-26	0.0221271	FALSE
2013-03-27	0.00252603	FALSE
2013-03-28	0.0087726	FALSE
2013-03-30	0.00706119	FALSE
2013-04-01	0.0166324	FALSE
2013-04-03	0.00403333	FALSE
2013-04-05	0.0435951	FALSE
2013-04-05	0.00336712	FALSE
2013-04-10	0.00358904	FALSE
2013-04-10	0.00230594	FALSE
2013-04-11	0.00240868	FALSE
2013-04-15	0.00121644	FALSE
2013-04-16	0.00256986	FALSE
2013-04-16	0.00227397	FALSE
2013-04-18	0.0205598	FALSE
2013-04-19	0.00187671	FALSE
2013-04-19	0.00090137	FALSE
2013-04-21	0.00901644	FALSE
2013-04-24	0.00336256	FALSE
2013-04-24	0.00346575	FALSE
2013-04-25	0.00877352	FALSE
2013-04-26	0.0012	FALSE
2013-04-26	0.00176027	FALSE
2013-05-01	0.0172598	FALSE
2013-05-03	0.000276712	FALSE
2013-05-05	0.0402311	FALSE
2013-05-08	0.00395342	FALSE
2013-05-09	0.00463425	FALSE
2013-05-13	0.00766484	FALSE
2013-05-13	0.010495	FALSE
2013-05-14	0.00533382	FALSE
2013-05-14	0.00152877	FALSE
2013-05-15	0.000237313	FALSE
2013-05-15	0.00102466	FALSE
2013-05-16	0.00194521	FALSE
2013-05-17	0.00935114	FALSE
2013-05-19	0.00635845	FALSE
2013-05-20	0.010463	FALSE
2013-05-23	0.00359583	FALSE
2013-05-25	0.0114658	FALSE
2013-05-28	0.00268767	FALSE
2013-05-30	0.00132192	FALSE
2013-05-31	0.00110913	FALSE
2013-06-03	0.00392055	FALSE
2013-06-04	0.00135936	FALSE
2013-06-11	0.0207071	FALSE
2013-06-12	0.0210502	FALSE
2013-06-13	0.0150356	FALSE
2013-06-13	0.00367945	FALSE
2013-06-13	0.0110813	FALSE
2013-06-14	0.000279452	FALSE
2013-06-15	0.000660274	FALSE
2013-06-19	0.000816438	FALSE
2013-06-19	0.00336712	FALSE
2013-06-19	0.00432968	FALSE
2013-06-20	0.00111507	FALSE
2013-06-24	0.00660746	FALSE
2013-06-24	0.00323014	FALSE
2013-06-24	0.036747	FALSE
2013-06-26	0.0116999	FALSE
2013-06-27	0.00477808	FALSE
2013-06-27	0.0157785	FALSE
2013-07-01	0.0520603	FALSE
2013-07-02	0.00712329	FALSE
2013-07-03	0.000594521	FALSE
2013-07-03	0.00121918	FALSE
2013-07-03	0.000879452	FALSE
2013-07-09	0.0187761	FALSE
2013-07-09	0.00107991	FALSE
2013-07-09	0.00281918	FALSE
2013-07-09	0.000909589	FALSE
2013-07-13	0.000175342	FALSE
2013-07-15	0.00867078	FALSE
2013-07-15	0.000786301	FALSE
2013-07-17	0.0416115	FALSE
2013-07-18	0.00276986	FALSE
2013-07-22	0.00116164	FALSE
2013-07-24	0.00925616	FALSE
2013-07-24	0.0197603	FALSE
2013-07-26	0.00902968	FALSE
2013-07-30	0.00464475	FALSE
2013-08-02	0.0105397	FALSE
2013-08-04	0.00039726	FALSE
2013-08-06	0.05712	FALSE
2013-08-06	0.000690411	FALSE
2013-08-08	0.0130027	FALSE
2013-08-09	0.000246377	FALSE
2013-08-09	0.00895616	FALSE
2013-08-11	0.0336977	FALSE
2013-08-11	0.00121598	FALSE
2013-08-12	0.000145662	FALSE
2013-08-12	0.0145356	FALSE
2013-08-13	0.0061589	FALSE
2013-08-13	0.000183562	FALSE
2013-08-13	3.28767e-05	FALSE
2013-08-14	0.00649498	FALSE
2013-08-15	0.00359178	FALSE
2013-08-16	0.00721194	FALSE
2013-08-16	0.00351324	FALSE
2013-08-17	0.00143288	FALSE
2013-08-17	0.00332055	FALSE
2013-08-18	0.00119361	FALSE
2013-08-22	0.000194521	FALSE
2013-08-26	0.00913973	FALSE
2013-08-27	0.00135525	FALSE
2013-08-29	0.00090137	FALSE
2013-08-30	0.000183562	FALSE
2013-09-05	0.00301461	FALSE
2013-09-06	0.0770464	FALSE
2013-09-15	0.0284712	FALSE
2013-09-17	0.0365307	FALSE
2013-09-17	0.0209591	FALSE
2013-09-18	0.085084	FALSE
2013-09-18	0.00277534	FALSE
2013-09-19	3.2967e-05	FALSE
2013-09-25	0.00169772	FALSE
2013-09-27	0.00651826	FALSE
2013-09-27	0.0205265	FALSE
2013-09-27	0.0484105	FALSE
2013-09-28	0.0286027	FALSE
2013-10-01	0.00383562	FALSE
2013-10-01	0.000589041	FALSE
2013-10-01	0.0012	FALSE
2013-10-02	0.0189292	FALSE
2013-10-07	0.0027863	FALSE
2013-10-08	0.00872037	FALSE
2013-10-08	0.00127397	FALSE
2013-10-09	0.0036411	FALSE
2013-10-09	0.0146384	FALSE
2013-10-10	0.0124863	FALSE
2013-10-11	0.00434155	FALSE
2013-10-13	0.00139178	FALSE
2013-10-15	0.000282192	FALSE
2013-10-17	0.00144155	FALSE
2013-10-21	0.000610959	FALSE
2013-10-23	0.000212719	FALSE
2013-10-23	0.00587215	FALSE
2013-10-24	0.000186275	FALSE
2013-10-25	0.00119452	FALSE
2013-10-30	0.0095347	FALSE
2013-11-01	0.00835297	FALSE
2013-11-01	0.00181096	FALSE
2013-11-02	0.000224638	FALSE
2013-11-06	0.00129315	FALSE
2013-11-13	0.0126662	FALSE
2013-11-15	0.000978082	FALSE
2013-11-17	0.0258112	FALSE
2013-11-18	0.00165753	FALSE
2013-11-18	0.000652055	FALSE
2013-11-20	0.0277315	FALSE
2013-12-04	0.000118265	FALSE
2013-12-10	0.00101416	FALSE
2013-12-12	0.00314371	FALSE
2013-12-14	0.0899377	FALSE
2013-12-14	0.00148493	FALSE
2013-12-24	0.0713849	FALSE
2013-12-27	0.000334247	FALSE
2013-12-31	0.00330137	FALSE
2014-01-02	0.0265611	FALSE
2014-01-07	0.00144292	FALSE
2014-01-08	0.000723288	FALSE
2014-01-10	0.00108767	FALSE
2014-01-13	0.00192603	FALSE
2014-01-13	0.0166968	FALSE
2014-01-13	0.00636804	FALSE
2014-01-13	0.00280502	FALSE
2014-01-15	0.00336986	FALSE
2014-01-16	0.00107123	FALSE
2014-01-19	0.00207352	FALSE
2014-01-31	0.0738967	FALSE
2014-02-04	0.00161005	FALSE
2014-02-07	0.0296493	FALSE
2014-02-07	0.00222009	FALSE
2014-02-18	0.00613151	FALSE
2014-02-19	0.000171233	FALSE
2014-02-21	0.0639425	FALSE
2014-02-27	0.0442922	FALSE
2014-03-01	0.000334247	FALSE
2014-03-08	0.00366301	FALSE
2014-03-10	0.00126849	FALSE
2014-03-11	0.0192622	FALSE
2014-03-11	0.0011	FALSE
2014-03-16	0.00441918	FALSE
2014-03-20	0.000243836	FALSE
2014-03-20	0.0013863	FALSE
2014-03-21	0.000468493	FALSE
2014-03-21	0.0012137	FALSE
2014-03-24	0.00808564	FALSE
2014-03-24	0.00563333	FALSE
2014-03-26	0.00220274	FALSE
2014-03-27	0.00617169	FALSE
2014-04-01	0.000145205	FALSE
2014-04-07	0.000243836	FALSE
2014-04-08	0.0367352	FALSE
2014-04-09	0.000575342	FALSE
2014-04-12	0.00668493	FALSE
2014-04-14	0.00472055	FALSE
2014-04-27	0.0112927	FALSE
2014-04-28	0.00565388	FALSE
2014-04-29	0.00196849	FALSE
2014-04-30	3.26087e-05	FALSE
2014-05-01	0.094728	FALSE
2014-05-02	0.000722831	FALSE
2014-05-02	0.000969863	FALSE
2014-05-03	5.70776e-05	FALSE
2014-05-05	8.21918e-06	FALSE
2014-05-06	0.000186404	FALSE
2014-05-07	0.00292308	FALSE
2014-05-13	0.000599087	FALSE
2014-05-14	0.000356164	FALSE
2014-05-20	0.00542283	FALSE
2014-05-21	0.00019726	FALSE
2014-05-22	0.00397808	FALSE
2014-05-24	0.005502	FALSE
2014-05-25	0.000423913	FALSE
2014-05-29	0.0012	FALSE
2014-05-30	0.00209863	FALSE
2014-05-30	0.000942466	FALSE
2014-05-30	0.00060274	FALSE
2014-05-31	0.00498995	FALSE
2014-06-02	0.0185991	FALSE
2014-06-03	0.00116712	FALSE
2014-06-04	0.216005	FALSE
2014-06-05	0.0267549	FALSE
2014-06-10	0.00282466	FALSE
2014-06-13	0.00915251	FALSE
2014-06-14	0.00241302	FALSE
2014-06-16	0.000778082	FALSE
2014-06-21	0.0103982	FALSE
2014-06-22	0.199126	FALSE
2014-06-22	0.0649311	FALSE
2014-06-23	0.00135114	FALSE
2014-06-23	0.000306818	FALSE
2014-06-25	0.0105781	FALSE
2014-06-26	0.00147397	FALSE
2014-06-30	0.00110959	FALSE
2014-06-30	0.00132603	FALSE
2014-07-02	0.000687671	FALSE
2014-07-03	0.0125251	FALSE
2014-07-03	0.00352329	FALSE
2014-07-03	0.00280091	FALSE
2014-07-06	0.00501738	FALSE
2014-07-07	0.00308356	FALSE
2014-07-07	0.00276758	FALSE
2014-07-08	0.000676256	FALSE
2014-07-08	0.00349315	FALSE
2014-07-09	0.000450685	FALSE
2014-07-09	0.00502877	FALSE
2014-07-10	0.00386027	FALSE
2014-07-11	0.00786575	FALSE
2014-07-16	8.21918e-06	FALSE
2014-07-20	0.000465753	FALSE
2014-07-20	0.00216484	FALSE
2014-07-23	0.00475662	FALSE
2014-07-25	0.0116804	FALSE
2014-07-25	8.01887e-05	FALSE
2014-07-26	0.0601361	FALSE
2014-07-29	0.0567425	FALSE
2014-08-01	0.00039726	FALSE
2014-08-07	0.0653338	FALSE
2014-08-11	0.00119178	FALSE
2014-08-12	0.119934	FALSE
2014-08-14	0.00824521	FALSE
2014-08-15	0.00010411	FALSE
2014-08-18	0.00186849	FALSE
2014-08-18	0.000668037	FALSE
2014-08-19	0.00160548	FALSE
2014-08-19	0.00138904	FALSE
2014-08-21	0.0011105	FALSE
2014-08-21	0.00856712	FALSE
2014-08-26	0.0017589	FALSE
2014-08-27	0.0045726	FALSE
2014-09-05	0.0291764	FALSE
2014-09-08	0.0238379	FALSE
2014-09-10	0.0044411	FALSE
2014-09-13	0.00628128	FALSE
2014-09-15	0.0129588	FALSE
2014-09-15	0.00742009	FALSE
2014-09-18	0.0269963	FALSE
2014-09-19	0.00380228	FALSE
2014-09-20	0.0139023	FALSE
2014-09-23	0.0221443	FALSE
2014-10-01	0.00106438	FALSE
2014-10-04	0.00215753	FALSE
2014-10-09	0.00361826	FALSE
2014-10-09	0.000671233	FALSE
2014-10-11	0.0376543	FALSE
2014-10-11	0.00568767	FALSE
2014-10-11	0.032379	FALSE
2014-10-12	0.0409822	FALSE
2014-10-15	0.00512283	FALSE
2014-10-15	0.00924292	FALSE
2014-10-19	0.0323429	FALSE
2014-10-21	0.113815	FALSE
2014-10-23	0.00161918	FALSE
2014-10-27	0.000705023	FALSE
2014-10-27	0.000578082	FALSE
2014-10-30	3.24201e-05	FALSE
2014-11-02	0.00423836	FALSE
2014-11-03	0.00339154	FALSE
2014-11-04	0.0121721	FALSE
2014-11-08	0.0790877	FALSE
2014-11-13	0.000934247	FALSE
2014-11-19	0.108838	FALSE
2014-11-20	0.0010041	FALSE
2014-11-21	0.00227397	FALSE
2014-11-24	0.00533836	FALSE
2014-11-25	0.037984	FALSE
2014-12-02	0.0043589	FALSE
2014-12-02	0.000242515	FALSE
2014-12-03	0.00110411	FALSE
2014-12-03	0.00303014	FALSE
2014-12-04	0.00665315	FALSE
2014-12-04	0.00147626	FALSE
2014-12-05	0.0010411	FALSE
2014-12-10	3.33333e-05	FALSE
2014-12-10	0.000906849	FALSE
2014-12-10	0.00632922	FALSE
2014-12-17	0.0187192	FALSE
2014-12-17	0.00567945	FALSE
2014-12-20	0.0533087	FALSE
2014-12-21	0.051877	FALSE
2014-12-23	0.00528128	FALSE
2014-12-23	0.0036	FALSE
2015-01-01	0.0005	FALSE
2015-01-05	0.0939928	FALSE
2015-01-13	0.0486069	FALSE
2015-01-13	0.00786712	FALSE
2015-01-15	0.0146904	FALSE
2015-01-15	0.0111589	FALSE
2015-01-17	0.000699087	FALSE
2015-01-21	0.00104932	FALSE
2015-01-22	0.00717626	FALSE
2015-01-23	0.000263014	FALSE
2015-01-30	0.000150685	FALSE
2015-01-31	0.0768901	FALSE
2015-02-01	0.578544	FALSE
2015-02-02	0.00331781	FALSE
2015-02-07	0.0171523	FALSE
2015-02-10	0.00214521	FALSE
2015-02-11	0.0380402	FALSE
2015-02-11	0.107622	FALSE
2015-02-12	0.063905	FALSE
2015-02-15	0.00514795	FALSE
2015-02-26	0.0632351	FALSE
2015-02-26	0.176043	FALSE
2015-03-04	0.00422237	FALSE
2015-03-10	0.0192394	FALSE
2015-03-10	0.00311233	FALSE
2015-03-11	0.0370621	FALSE
2015-03-13	0.0990474	FALSE
2015-03-13	0.0144132	FALSE
2015-03-14	0.149919	FALSE
2015-03-23	0.00671324	FALSE
2015-03-25	0.0996224	FALSE
2015-03-26	0.0112461	FALSE
2015-03-26	0.00503836	FALSE
2015-04-03	0.0389918	FALSE
2015-04-05	0.000164384	FALSE
2015-04-16	0.00346575	FALSE
2015-04-18	0.010702	FALSE
2015-04-23	0.219083	FALSE
2015-04-23	0.0485205	FALSE
2015-04-23	0.000262557	FALSE
2015-04-26	0.0807192	FALSE
2015-05-06	0.00172603	FALSE
2015-05-12	0.00019726	FALSE
2015-05-13	0.0750137	FALSE
2015-05-15	0.0564341	FALSE
2015-05-16	0.0639516	FALSE
2015-05-18	0.0506543	FALSE
2015-06-01	0.0208566	FALSE
2015-06-10	0.00197808	FALSE
2015-06-10	0.00249315	FALSE
2015-06-22	0.118003	FALSE
2015-07-02	0.000293151	FALSE
2015-07-03	0.00241096	FALSE
2015-07-06	0.0316306	FALSE
2015-07-07	0.000709589	FALSE
2015-07-14	0.000469863	FALSE
2015-07-16	0.00353425	FALSE
2015-07-16	0.047284	FALSE
2015-07-17	0.0038411	FALSE
2015-07-19	0.0455186	FALSE
2015-07-21	0.0347836	FALSE
2015-07-24	0.0128763	FALSE
2015-07-24	0.104333	FALSE
2015-07-31	0.000199087	FALSE
2015-08-07	0.018906	FALSE
2015-08-08	0.00130959	FALSE
2015-08-13	0.00194566	FALSE
2015-08-28	0.00268767	FALSE
2015-09-08	0.0021863	FALSE
2015-09-10	0.0901849	FALSE
2015-09-16	0.00277534	FALSE
2015-09-17	0.000723288	FALSE
2015-09-17	0.00277763	FALSE
2015-09-23	0.000317808	FALSE
2015-10-15	0.0101918	FALSE
2015-10-16	0.00020274	FALSE
2015-10-21	0.00122785	FALSE
2015-10-27	3.29341e-05	FALSE
2015-11-01	0.137723	FALSE
2015-11-02	0.128989	FALSE
2015-11-25	0.00455845	FALSE
2015-12-05	0.0116973	FALSE
2015-12-09	0.0132183	FALSE
2015-12-19	0.0786416	FALSE
2015-12-20	0.00523014	FALSE
2015-12-22	0.0103676	FALSE
2016-01-06	0.0649881	FALSE
2016-01-09	0.00518311	FALSE
2016-01-18	0.00430731	FALSE
2016-01-21	0.106232	FALSE
2016-01-25	0.0108635	FALSE
2016-01-28	0.00189315	FALSE
2016-02-19	0.102203	FALSE
2016-02-22	0.0214543	FALSE
2016-02-26	0.0416301	FALSE
2016-02-28	0.00267671	FALSE
2016-03-03	0.198515	FALSE
2016-03-16	0.00292329	FALSE
2016-04-10	0.0795174	FALSE
2016-04-21	0.00899863	FALSE
2016-04-26	0.00614612	FALSE
2016-04-27	0.000265753	FALSE
2016-05-01	0.0296817	TRUE
2016-05-02	0.0047347	FALSE
2016-05-10	0.0175653	FALSE
2016-05-17	0.000386301	FALSE
2016-05-24	0.024179	FALSE
2016-05-26	0.087037	TRUE
2016-06-04	0.212604	FALSE
2016-06-11	0.0321269	FALSE
2016-06-14	0.0304826	TRUE
2016-07-01	0.00069589	FALSE
2016-07-13	0.000186301	FALSE
2016-07-20	7.39726e-05	FALSE
2016-07-21	0.00308447	FALSE
2016-07-27	0.00202557	FALSE
2016-07-30	0.00224658	FALSE
2016-08-02	0.000752055	FALSE
2016-08-04	0.000621918	FALSE
2016-08-05	0.00291507	FALSE
2016-08-08	0.205595	FALSE
2016-08-10	0.00443014	FALSE
2016-08-10	0.0347183	FALSE
2016-08-11	0.000315068	FALSE
2016-08-19	0.0488959	TRUE
2016-08-20	4.10959e-05	FALSE
2016-08-24	4.10959e-05	FALSE
2016-08-26	0.137083	FALSE
2016-09-01	0.000624658	FALSE
2016-09-09	0.0112283	FALSE
2016-09-18	0.0905338	TRUE
2016-09-18	0.0519352	TRUE
2016-09-20	3.83562e-05	FALSE
2016-09-21	0.00662785	FALSE
2016-09-23	0.0472219	TRUE
2016-10-02	0.164403	FALSE
2016-10-04	0.323776	TRUE
2016-10-07	0.0185712	FALSE
2016-10-07	0.0103904	TRUE
2016-10-08	0.0358082	FALSE
2016-10-11	0.00302192	FALSE
2016-10-11	1.38739	TRUE
2016-10-16	0.418795	TRUE
2016-10-17	0.00778356	FALSE
2016-10-29	0.000256621	FALSE
2016-11-01	4.91803e-05	FALSE
2016-11-01	5.84475e-05	FALSE
2016-11-01	0.000586301	FALSE
2016-11-01	0.145479	TRUE
2016-11-02	0.00476941	FALSE
2016-11-05	0.208058	TRUE
2016-11-07	0.167993	TRUE
2016-11-08	3.61842e-05	FALSE
2016-11-09	0.0141082	TRUE
2016-11-12	0.276046	TRUE
2016-11-12	0.0366892	TRUE
2016-11-13	0.0848082	FALSE
2016-11-16	0.000191781	FALSE
2016-11-16	0.0190352	TRUE
2016-11-16	0.178654	FALSE
2016-11-19	0.0732648	TRUE
2016-11-29	0.0657726	FALSE
2016-11-30	0.0114	FALSE
2016-12-01	0.000838822	FALSE
2016-12-01	0.348492	TRUE
2016-12-01	0.00470228	FALSE
2016-12-02	0.00166438	TRUE
2016-12-05	0.333137	TRUE
2016-12-15	0.257019	TRUE
2016-12-16	0.00710945	FALSE
2016-12-22	0.0368603	TRUE
2016-12-24	0.000835616	TRUE
2016-12-25	0.102427	TRUE
2016-12-28	0.0183224	TRUE
2017-01-02	0.00573973	FALSE
2017-01-06	0.014968	TRUE
2017-01-10	0.080413	FALSE
2017-01-10	0.14398	TRUE
2017-01-15	0.3546	TRUE
2017-01-22	0.212576	TRUE
2017-01-30	0.0197475	FALSE
2017-01-31	0.00991005	FALSE
2017-02-15	0.356199	TRUE
2017-02-17	0.0684338	TRUE
2017-02-18	0.113459	TRUE
2017-02-18	0.0124484	TRUE
2017-02-21	0.0487767	FALSE
2017-02-24	0.0390694	TRUE
2017-02-25	0.254164	TRUE
2017-02-28	0.000575342	FALSE
2017-02-28	0.0388553	TRUE
2017-03-01	0.00351507	FALSE
2017-03-03	0.0548122	FALSE
2017-03-08	0.434124	TRUE
2017-03-08	0.0270466	TRUE
2017-03-08	0.442002	TRUE
2017-03-08	0.00059726	FALSE
2017-03-08	0.0345032	TRUE
2017-03-13	0.00831507	TRUE
2017-03-14	0.163167	TRUE
2017-03-16	0.00891005	TRUE
2017-03-16	0.0149137	TRUE
2017-03-16	0.131358	TRUE
2017-03-17	0.0164018	TRUE
2017-03-20	0.00179726	FALSE
2017-03-20	0.130675	TRUE
2017-03-21	0.00260046	TRUE
2017-03-21	0.102948	TRUE
2017-03-22	0.321195	TRUE
2017-03-22	0.359953	TRUE
2017-03-25	0.016084	TRUE
2017-03-27	0.00416256	FALSE
2017-03-28	0.0144986	TRUE
2017-03-30	0.000654795	TRUE
2017-03-31	0.0351338	TRUE
2017-04-03	0.00460228	TRUE
2017-04-04	0.000561644	TRUE
2017-04-05	0.420237	TRUE
2017-04-05	0.0343699	TRUE
2017-04-06	0.299851	TRUE
2017-04-06	0.116205	TRUE
2017-04-06	0.0244977	TRUE
2017-04-07	0.336082	TRUE
2017-04-07	0.0113511	FALSE
2017-04-10	0.00148493	TRUE
2017-04-12	0.0784037	TRUE
2017-04-12	0.782935	TRUE
2017-04-13	0.177621	TRUE
2017-04-14	0.0105324	TRUE
2017-04-15	0.19129	TRUE
2017-04-22	0.702907	TRUE
2017-04-25	0.00126849	TRUE
2017-04-26	0.0252169	TRUE
2017-04-27	0.228767	TRUE
2017-04-28	0.147268	TRUE
2017-05-06	0.0499032	TRUE
2017-05-06	0.000167123	TRUE
2017-05-08	0.430694	FALSE
2017-05-08	0.0368059	TRUE
2017-05-10	0.00540776	TRUE
2017-05-11	0.107815	TRUE
2017-05-15	0.00328219	TRUE
2017-05-15	0.0899584	TRUE
2017-05-18	0.233532	TRUE
2017-05-21	0.174727	TRUE
2017-05-22	0.463253	TRUE
2017-05-22	0.317725	TRUE
2017-05-22	0.47701	TRUE
2017-05-25	0.38422	TRUE
2017-05-27	0.0524014	FALSE
2017-05-27	0.061736	FALSE
2017-05-31	0.135347	TRUE
2017-06-01	0.00688943	TRUE
2017-06-02	0.00155708	TRUE
2017-06-02	0.00106621	TRUE
2017-06-03	0.312284	TRUE
2017-06-05	0.0134557	FALSE
2017-06-06	0.458554	TRUE
2017-06-08	0.00251005	TRUE
2017-06-09	0.0183826	FALSE
2017-06-16	0.134175	TRUE
2017-06-17	0.0347543	FALSE
2017-06-18	0.4519	TRUE
2017-06-19	0.0134653	FALSE
2017-06-22	0.238377	TRUE
2017-06-24	0.181974	FALSE
2017-06-27	0.00817991	TRUE
2017-06-27	0.506315	TRUE
2017-06-28	0.0207347	TRUE
2017-06-30	0.0111155	FALSE
2017-07-01	0.00144018	FALSE
2017-07-06	0.0979347	TRUE
2017-07-08	0.00661872	TRUE
2017-07-09	0.151724	TRUE
2017-07-11	0.036295	TRUE
2017-07-11	0.00717352	TRUE
2017-07-12	0.0843279	TRUE
2017-07-12	0.170553	TRUE
2017-07-15	0.135547	TRUE
2017-07-21	0.0350087	TRUE
2017-07-21	0.374132	TRUE
2017-07-25	0.0432749	TRUE
2017-07-25	0.455573	TRUE
2017-07-29	0.222843	FALSE
2017-08-03	0.000123288	FALSE
2017-08-04	0.0121009	TRUE
2017-08-06	0.132189	TRUE
2017-08-09	0.000292763	FALSE
2017-08-10	0.0576845	TRUE
2017-08-10	0.035595	TRUE
2017-08-14	0.187312	TRUE
2017-08-16	0.0788731	TRUE
2017-08-16	0.259368	TRUE
2017-08-17	0.102239	TRUE
2017-08-20	0.0142283	TRUE
2017-08-20	0.0130575	TRUE
2017-08-22	0.154326	TRUE
2017-08-23	0.105777	FALSE
2017-08-23	0.136856	TRUE
2017-08-24	0.28786	TRUE
2017-08-24	0.00351781	TRUE
2017-08-27	0.0610804	TRUE
2017-08-27	0.12915	TRUE
2017-08-30	0.0941895	TRUE
2017-08-31	0.120576	TRUE
2017-09-01	0.0013621	FALSE
2017-09-01	0.00637489	FALSE
2017-09-01	9.86842e-06	FALSE
2017-09-01	0.20844	TRUE
2017-09-02	0.0168781	TRUE
2017-09-04	0.487991	TRUE
2017-09-06	1.97368e-05	FALSE
2017-09-08	0.270676	TRUE
2017-09-09	0.273663	TRUE
2017-09-11	0.142522	TRUE
2017-09-13	0.00709954	FALSE
2017-09-13	0.0105838	TRUE
2017-09-16	0.0365274	TRUE
2017-09-17	0.170391	TRUE
2017-09-18	0.00171416	FALSE
2017-09-20	0.00695068	TRUE
2017-09-21	0.0338553	FALSE
2017-09-21	0.0738215	TRUE
2017-09-21	9.86842e-06	FALSE
2017-09-22	0.401465	TRUE
2017-09-25	0.0615761	TRUE
2017-09-25	0.101424	TRUE
2017-09-26	0.320261	TRUE
2017-09-27	0.247814	TRUE
2017-09-29	0.287533	TRUE
2017-10-01	3.33333e-05	TRUE
2017-10-03	0.214632	TRUE
2017-10-03	0.663221	TRUE
2017-10-05	0.0269096	TRUE
2017-10-06	0.188386	FALSE
2017-10-07	0.446082	TRUE
2017-10-12	0.0393201	TRUE
2017-10-12	0.0531557	TRUE
2017-10-13	0.00748493	TRUE
2017-10-13	0.0278233	TRUE
2017-10-13	0.00461005	TRUE
2017-10-14	0.445881	TRUE
2017-10-16	0.0176087	FALSE
2017-10-17	0.0814909	TRUE
2017-10-18	0.2245	TRUE
2017-10-18	0.492776	TRUE
2017-10-18	0.33978	TRUE
2017-10-21	0.0272315	TRUE
2017-10-24	0.738106	TRUE
2017-10-24	0.306906	TRUE
2017-10-27	9.86301e-05	TRUE
2017-10-28	0.0104575	TRUE
2017-10-30	0.000819178	TRUE
2017-10-31	0.00120776	TRUE
2017-10-31	0.258432	TRUE
2017-11-03	0.479402	TRUE
2017-11-03	0.0233922	TRUE
2017-11-04	0.009079	TRUE
2017-11-04	0.371113	TRUE
2017-11-05	0.372453	TRUE
2017-11-07	0.379582	TRUE
2017-11-10	0.0026	FALSE
2017-11-13	0.250179	TRUE
2017-11-14	0.217085	TRUE
2017-11-18	0.191014	TRUE
2017-11-18	0.158313	TRUE
2017-11-19	0.120982	TRUE
2017-11-20	0.103794	TRUE
2017-11-21	2.19178e-05	FALSE
2017-11-22	0.0120096	TRUE
2017-11-28	0.0610425	TRUE
2017-11-28	0.0791114	TRUE
2017-11-28	0.0161927	TRUE
2017-11-29	0.0038274	TRUE
2017-11-30	0.0350032	FALSE
2017-11-30	0.00218995	FALSE
2017-11-30	0.458426	TRUE
2017-11-30	0.0615142	TRUE
2017-12-01	0.363515	TRUE
2017-12-01	0.0157137	FALSE
2017-12-02	0.444275	TRUE
2017-12-03	0.0943643	TRUE
2017-12-03	0.0460813	TRUE
2017-12-06	1.04497	TRUE
2017-12-10	0.132117	TRUE
2017-12-11	0.0156055	TRUE
2017-12-14	0.011772	FALSE
2017-12-14	0.735689	TRUE
2017-12-14	0.0946411	TRUE
2017-12-15	0.0287365	FALSE
2017-12-16	0.339724	TRUE
2017-12-16	0.470674	TRUE
2017-12-17	0.0976479	TRUE
2017-12-18	0.00286575	TRUE
2017-12-18	0.262897	TRUE
2017-12-18	0.104932	TRUE
2017-12-19	0.206697	TRUE
2017-12-19	0.338203	TRUE
2017-12-20	0.00278082	FALSE
2017-12-20	0.405772	TRUE
2017-12-22	0.000792694	FALSE
2017-12-23	0.094068	TRUE
2017-12-26	0.00156164	TRUE
2017-12-30	0.338318	TRUE
2018-01-02	0.00586986	TRUE
2018-01-03	0.796339	TRUE
2018-01-03	0.00539909	TRUE
2018-01-04	0.0425562	FALSE
2018-01-04	0.0573046	TRUE
2018-01-08	0.272999	TRUE
2018-01-08	0.0701758	TRUE
2018-01-10	0.00627991	TRUE
2018-01-11	0.0169607	TRUE
2018-01-12	0.515373	TRUE
2018-01-16	0.0210534	TRUE
2018-01-17	0.0329498	TRUE
2018-01-17	0.299298	TRUE
2018-01-17	0.303367	TRUE
2018-01-18	0.368904	TRUE
2018-01-21	0.149055	FALSE
2018-01-22	0.131888	FALSE
2018-01-24	0.0228137	TRUE
2018-01-24	0.171676	TRUE
2018-01-24	0.15828	TRUE
2018-01-28	0.0856493	TRUE
2018-01-30	0.264169	TRUE
2018-01-31	0.317434	TRUE
2018-02-02	0.0730989	TRUE
2018-02-02	0.0492388	TRUE
2018-02-02	0.0353995	TRUE
2018-02-02	0.000457534	TRUE
2018-02-04	0.120749	TRUE
2018-02-06	0.144723	TRUE
2018-02-06	0.0848667	TRUE
2018-02-06	0.00235799	FALSE
2018-02-06	0.023395	TRUE
2018-02-07	0.122028	TRUE
2018-02-07	0.232471	TRUE
2018-02-08	0.470067	TRUE
2018-02-08	0.00543973	TRUE
2018-02-09	0.321223	TRUE
2018-02-09	0.0909279	TRUE
2018-02-10	0.389174	TRUE
2018-02-12	8.43215e-05	TRUE
2018-02-12	0.0118849	FALSE
2018-02-13	6.73077e-05	TRUE
2018-02-13	0.137356	TRUE
2018-02-14	0.22196	TRUE
2018-02-14	0.00460548	TRUE
2018-02-14	0.0951452	FALSE
2018-02-14	0.0629059	TRUE
2018-02-14	0.242873	TRUE
2018-02-15	0.672823	TRUE
2018-02-16	0.0788333	TRUE
2018-02-16	0.0104132	TRUE
2018-02-18	0.366203	TRUE
2018-02-19	0.204931	TRUE
2018-02-19	0.359008	TRUE
2018-02-19	0.0410247	TRUE
2018-02-20	0.219021	TRUE
2018-02-20	0.0502174	FALSE
2018-02-20	0.0047411	TRUE
2018-02-21	0.266392	TRUE
2018-02-21	0.00233973	TRUE
2018-02-22	0.0168356	TRUE
2018-02-23	5.47945e-05	TRUE
2018-02-23	0.00458493	TRUE
2018-02-23	0.0061	TRUE
2018-02-24	0.258683	TRUE
2018-02-25	0.0692598	TRUE
2018-02-26	0.159748	TRUE
2018-02-27	0.360158	TRUE
2018-02-28	0.00360274	FALSE
2018-03-01	0.0972127	FALSE
2018-03-01	0.0238357	TRUE
2018-03-01	0.181384	TRUE
2018-03-01	0.0351027	TRUE
2018-03-01	0.0307297	TRUE
2018-03-02	0.132664	TRUE
2018-03-02	0.000756164	TRUE
2018-03-02	1.16353	TRUE
2018-03-02	0.420622	TRUE
2018-03-03	0.0466411	TRUE
2018-03-03	0.0896384	TRUE
2018-03-03	0.0849902	TRUE
2018-03-03	0.00708493	TRUE
2018-03-04	0.177132	FALSE
2018-03-05	0.361105	TRUE
2018-03-07	0.0899525	TRUE
2018-03-08	0.341518	TRUE
2018-03-08	0.618856	TRUE
2018-03-08	0.00504201	TRUE
2018-03-08	0.255942	TRUE
2018-03-10	0.107849	TRUE
2018-03-10	0.218554	FALSE
2018-03-10	0.0188315	TRUE
2018-03-12	0.0451018	TRUE
2018-03-13	0.0718654	TRUE
2018-03-13	0.060137	TRUE
2018-03-13	0.0221658	TRUE
2018-03-14	0.0837228	TRUE
2018-03-14	0.0945744	TRUE
2018-03-16	0.26807	TRUE
2018-03-16	0.401405	TRUE
2018-03-17	0.356883	TRUE
2018-03-17	0.00583836	TRUE
2018-03-17	0.00544429	TRUE
2018-03-17	0.0130128	TRUE
2018-03-18	0.0743507	TRUE
2018-03-18	0.564024	TRUE
2018-03-18	0.0757603	TRUE
2018-03-20	0.0177712	TRUE
2018-03-21	0.350188	TRUE
2018-03-21	0.00122237	TRUE
2018-03-21	0.0293534	TRUE
2018-03-22	0.0906854	TRUE
2018-03-22	0.0166968	TRUE
2018-03-24	0.0153877	TRUE
2018-03-24	0.000670659	TRUE
2018-03-25	0.233087	TRUE
2018-03-26	0.0451772	TRUE
2018-03-26	0.439532	TRUE
2018-03-27	3.83562e-05	TRUE
2018-03-27	0.0899425	TRUE
2018-03-27	0.000616438	TRUE
2018-03-27	0.223963	TRUE
2018-03-28	0.35545	TRUE
2018-03-28	0.00792283	TRUE
2018-03-29	0.0663767	TRUE
2018-03-30	0.051742	TRUE
2018-03-30	0.0917009	TRUE
2018-03-30	0.257266	TRUE
2018-03-31	0.00431781	TRUE
2018-04-02	0.00274429	TRUE
2018-04-03	0.779157	TRUE
2018-04-03	0.0908603	TRUE
2018-04-03	0.412348	TRUE
2018-04-04	0.18173	FALSE
2018-04-04	0.0835333	TRUE
2018-04-05	0.0927874	TRUE
2018-04-05	0.331417	TRUE
2018-04-05	0.354723	TRUE
2018-04-05	0.0130082	TRUE
2018-04-05	0.113013	TRUE
2018-04-06	0.523454	TRUE
2018-04-06	0.429898	TRUE
2018-04-06	0.0372858	TRUE
2018-04-06	0.0250776	TRUE
2018-04-06	0.0349078	TRUE
2018-04-07	0.107928	TRUE
2018-04-07	0.0111753	FALSE
2018-04-07	0.0103795	TRUE
2018-04-08	0.000130594	TRUE
2018-04-09	0.239321	TRUE
2018-04-09	0.266942	TRUE
2018-04-10	0.517216	TRUE
2018-04-10	0.0668534	TRUE
2018-04-10	0.0168164	TRUE
2018-04-10	0.27294	TRUE
2018-04-11	0.0344064	TRUE
2018-04-12	0.00026347	TRUE
2018-04-12	0.00567854	TRUE
2018-04-13	0.351505	TRUE
2018-04-13	0.261387	TRUE
2018-04-13	0.198036	TRUE
2018-04-13	0.0345429	TRUE
2018-04-13	0.513597	TRUE
2018-04-13	0.117708	TRUE
2018-04-16	0.0340822	TRUE
2018-04-16	0.000473973	TRUE
2018-04-17	0.0144037	TRUE
2018-04-17	0.304708	TRUE
2018-04-17	0.0551995	TRUE
2018-04-17	0.175872	TRUE
2018-04-18	0.176507	FALSE
2018-04-18	0.273914	TRUE
2018-04-18	0.000767123	FALSE
2018-04-18	0.000315068	TRUE
2018-04-18	0.507626	TRUE
2018-04-19	0.1757	TRUE
2018-04-20	0.0278799	TRUE
2018-04-21	0.162923	TRUE
2018-04-21	0.632858	TRUE
2018-04-22	0.272932	TRUE
2018-04-25	0.00239178	TRUE
2018-04-25	0.270583	TRUE
2018-04-25	0.260962	FALSE
2018-04-25	0.0126437	TRUE
2018-04-27	0.0392443	TRUE
2018-04-27	0.0285178	TRUE
2018-04-27	0.401618	TRUE
2018-04-27	0.00541644	TRUE
2018-04-27	0.00336438	TRUE
2018-04-27	0.0350064	TRUE
2018-04-29	0.205837	TRUE
2018-04-29	0.04341	TRUE
2018-04-29	0.152477	TRUE
2018-04-29	0.0749288	TRUE
2018-04-30	0.145036	TRUE
2018-04-30	0.00105205	FALSE
2018-04-30	0.436703	TRUE
2018-04-30	0.184291	TRUE
2018-05-01	0.00246301	TRUE
2018-05-01	0.205943	TRUE
2018-05-01	0.523966	TRUE
2018-05-01	0.138793	TRUE
2018-05-02	0.165128	TRUE
2018-05-02	0.842298	TRUE
2018-05-02	0.21015	TRUE
2018-05-02	0.128954	TRUE
2018-05-04	0.00611781	FALSE
2018-05-04	0.266645	TRUE
2018-05-04	0.0938731	TRUE
2018-05-07	0.000637255	TRUE
2018-05-07	0.0578365	TRUE
2018-05-08	0.284835	TRUE
2018-05-08	0.00272511	TRUE
2018-05-09	0.51346	TRUE
2018-05-10	0.453069	TRUE
2018-05-10	0.136619	TRUE
2018-05-10	0.0224635	TRUE
2018-05-10	0.803343	TRUE
2018-05-10	0.0186005	TRUE
2018-05-10	0.000953425	TRUE
2018-05-10	0.00777557	TRUE
2018-05-11	0.141723	TRUE
2018-05-11	0.00462877	TRUE
2018-05-12	0.46391	TRUE
2018-05-12	0.0140877	TRUE
2018-05-13	0.0690283	TRUE
2018-05-15	0.350006	TRUE
2018-05-15	0.15943	TRUE
2018-05-16	0.4061	TRUE
2018-05-16	0.017268	TRUE
2018-05-17	0.0732866	TRUE
2018-05-17	0.109835	TRUE
2018-05-18	0.0195005	TRUE
2018-05-18	0.495514	TRUE
2018-05-18	0.00326758	TRUE
2018-05-19	0.762694	TRUE
2018-05-20	0.158551	TRUE
2018-05-22	0.00982694	TRUE
2018-05-22	0.00048279	TRUE
2018-05-23	0.608253	TRUE
2018-05-23	0.427244	TRUE
2018-05-23	0.0438297	TRUE
2018-05-23	0.524595	TRUE
2018-05-24	0.0112247	TRUE
2018-05-24	0.440898	TRUE
2018-05-26	0.289316	TRUE
2018-05-26	0.0949192	TRUE
2018-05-27	0.335162	TRUE
2018-05-27	0.0497662	TRUE
2018-05-27	0.37781	TRUE
2018-05-27	0.111028	TRUE
2018-05-28	0.0262356	TRUE
2018-05-29	0.152924	TRUE
2018-05-30	0.170192	TRUE
2018-05-30	0.00264932	TRUE
2018-05-30	0.422142	TRUE
2018-05-30	0.0499881	TRUE
2018-05-31	0.078563	TRUE
2018-06-01	0.000232877	TRUE
2018-06-01	0.00218904	TRUE
2018-06-01	0.43278	TRUE
2018-06-01	0.134759	TRUE
2018-06-01	0.255785	TRUE
2018-06-01	0.00683881	TRUE
2018-06-01	0.16268	TRUE
2018-06-01	0.179621	TRUE
2018-06-02	0.136493	TRUE
2018-06-03	0.402368	TRUE
2018-06-04	0.0084242	TRUE
2018-06-04	0.00016129	TRUE
2018-06-05	0.00315342	TRUE
2018-06-05	0.00910502	TRUE
2018-06-05	0.392764	TRUE
2018-06-06	0.620544	TRUE
2018-06-06	0.005979	TRUE
2018-06-07	0.0279653	TRUE
2018-06-07	0.138707	TRUE
2018-06-07	0.0145347	TRUE
2018-06-07	0.0203	TRUE
2018-06-07	0.107138	TRUE
2018-06-08	0.175936	TRUE
2018-06-08	0.0253205	TRUE
2018-06-08	0.00760548	TRUE
2018-06-08	0.00974566	TRUE
2018-06-09	0.0546329	TRUE
2018-06-12	0.354212	TRUE
2018-06-12	0.000219178	TRUE
2018-06-12	0.209458	TRUE
2018-06-12	0.0126356	TRUE
2018-06-12	1.06521	TRUE
2018-06-14	0.753804	TRUE
2018-06-14	0.00166758	TRUE
2018-06-14	0.0523123	TRUE
2018-06-15	0.0130836	TRUE
2018-06-15	0.212421	TRUE
2018-06-15	0.0790059	TRUE
2018-06-16	0.00111781	FALSE
2018-06-17	0.23196	TRUE
2018-06-17	0.2308	TRUE
2018-06-18	0.979222	TRUE
2018-06-18	0.00496256	TRUE
2018-06-19	0.943623	TRUE
2018-06-19	0.0059726	TRUE
2018-06-19	0.254888	TRUE
2018-06-19	0.3597	TRUE
2018-06-20	0.479517	TRUE
2018-06-20	0.0100283	TRUE
2018-06-21	0.108912	TRUE
2018-06-21	0.196719	TRUE
2018-06-21	0.000953425	TRUE
2018-06-21	0.0100525	TRUE
2018-06-21	0.156066	TRUE
2018-06-22	0.00440685	TRUE
2018-06-22	0.00582511	TRUE
2018-06-23	0.0268475	TRUE
2018-06-24	0.395418	TRUE
2018-06-24	0.0162607	TRUE
2018-06-25	0.00335068	TRUE
2018-06-25	0.218374	TRUE
2018-06-25	0.339836	TRUE
2018-06-25	0.0192461	TRUE
2018-06-25	0.00359909	TRUE
2018-06-25	0.0355689	TRUE
2018-06-26	0.00239452	FALSE
2018-06-26	0.1621	TRUE
2018-06-26	0.61661	TRUE
2018-06-28	0.00751781	FALSE
2018-06-28	0.471151	TRUE
2018-06-28	0.084274	TRUE
2018-06-28	0.123414	TRUE
2018-06-29	0.530134	TRUE
2018-06-29	0.127498	TRUE
2018-06-29	0.0920105	TRUE
2018-06-29	0.0215247	TRUE
2018-06-29	0.365542	TRUE
2018-06-29	0.0169128	TRUE
2018-06-29	0.176278	TRUE
2018-06-29	0.0264886	TRUE
2018-06-30	0.238246	TRUE
2018-06-30	0.00238447	FALSE
2018-06-30	0.546507	TRUE
2018-07-01	0.00564749	TRUE
2018-07-01	0.230382	TRUE
2018-07-01	0.000852055	TRUE
2018-07-02	0.517773	TRUE
2018-07-02	0.18529	TRUE
2018-07-02	0.082499	TRUE
2018-07-03	0.0143018	TRUE
2018-07-03	0.437058	TRUE
2018-07-03	0.131436	TRUE
2018-07-04	0.208532	TRUE
2018-07-04	0.124062	TRUE
2018-07-05	0.0926557	TRUE
2018-07-05	0.000712329	FALSE
2018-07-05	0.0101452	FALSE
2018-07-05	0.00737626	TRUE
2018-07-05	0.00561507	TRUE
2018-07-06	0.000355251	TRUE
2018-07-07	0.310511	TRUE
2018-07-07	0.0160689	TRUE
2018-07-10	0.0994082	TRUE
2018-07-11	0.156294	FALSE
2018-07-12	0.447105	TRUE
2018-07-12	0.00417306	TRUE
2018-07-13	0.00712963	FALSE
2018-07-13	0.426111	TRUE
2018-07-13	0.0213479	TRUE
2018-07-14	0.00327215	TRUE
2018-07-14	0.744732	TRUE
2018-07-14	0.450804	TRUE
2018-07-15	0.470423	TRUE
2018-07-16	0.050558	TRUE
2018-07-17	0.066753	TRUE
2018-07-17	0.10123	TRUE
2018-07-17	0.682275	TRUE
2018-07-17	0.4156	TRUE
2018-07-18	0.000514706	TRUE
2018-07-18	5.14706e-05	TRUE
2018-07-18	3.67647e-05	TRUE
2018-07-18	0.0242918	TRUE
2018-07-18	0.0115575	TRUE
2018-07-19	0.867064	TRUE
2018-07-19	0.291617	TRUE
2018-07-19	0.00506347	FALSE
2018-07-19	0.00928539	FALSE
2018-07-20	0.0399699	TRUE
2018-07-20	0.0196502	TRUE
2018-07-21	0.323173	TRUE
2018-07-21	0.255026	TRUE
2018-07-21	0.0449347	TRUE
2018-07-22	0.725645	TRUE
2018-07-23	0.345507	TRUE
2018-07-23	0.190453	FALSE
2018-07-23	0.0173731	TRUE
2018-07-24	0.0334795	TRUE
2018-07-24	0.00150959	FALSE
2018-07-24	0.0904616	TRUE
2018-07-24	0.597818	TRUE
2018-07-25	0.204028	TRUE
2018-07-26	0.249705	TRUE
2018-07-26	0.00710091	TRUE
2018-07-26	0.00334292	TRUE
2018-07-27	0.00850137	TRUE
2018-07-27	0.00904429	TRUE
2018-07-27	0.144903	TRUE
2018-07-28	0.229304	TRUE
2018-07-28	0.260159	FALSE
2018-07-28	0.237043	TRUE
2018-07-28	0.417893	TRUE
2018-07-31	0.42	TRUE
2018-07-31	0.206858	TRUE
2018-07-31	0.0154863	TRUE
2018-07-31	0.090489	TRUE
2018-08-01	0.101731	TRUE
2018-08-01	9.08676e-05	TRUE
2018-08-01	0.0830868	TRUE
2018-08-01	0.0187507	TRUE
2018-08-01	0.000114612	TRUE
2018-08-01	0.0147753	TRUE
2018-08-01	0.0424059	TRUE
2018-08-01	0.00262466	TRUE
2018-08-02	0.00412557	TRUE
2018-08-02	0.00344932	TRUE
2018-08-03	0.0217699	TRUE
2018-08-03	0.0232411	TRUE
2018-08-04	0.0148101	TRUE
2018-08-04	0.037879	TRUE
2018-08-04	0.33196	TRUE
2018-08-04	0.50647	TRUE
2018-08-04	0.00105205	TRUE
2018-08-04	0.232789	TRUE
2018-08-05	0.229172	TRUE
2018-08-05	0.0380694	TRUE
2018-08-07	0.338549	TRUE
2018-08-07	0.323663	TRUE
2018-08-07	0.254999	TRUE
2018-08-08	0.0654731	TRUE
2018-08-09	0.71976	TRUE
2018-08-09	0.103598	FALSE
2018-08-09	0.24979	TRUE
2018-08-10	0.0249995	TRUE
2018-08-10	0.00467215	TRUE
2018-08-10	0.180521	TRUE
2018-08-10	0.0190288	TRUE
2018-08-11	0.631803	TRUE
2018-08-11	0.437273	TRUE
2018-08-11	0.0864767	TRUE
2018-08-12	0.198605	TRUE
2018-08-12	0.0941731	TRUE
2018-08-12	0.465418	TRUE
2018-08-13	0.0991085	TRUE
2018-08-13	0.00598904	TRUE
2018-08-13	0.133422	TRUE
2018-08-13	0.774685	TRUE
2018-08-15	0.123838	TRUE
2018-08-15	0.161458	TRUE
2018-08-17	0.393912	TRUE
2018-08-17	0.0362055	TRUE
2018-08-17	0.00235251	TRUE
2018-08-17	0.511076	TRUE
2018-08-17	0.54923	TRUE
2018-08-18	0.00788995	TRUE
2018-08-18	0.131555	TRUE
2018-08-18	0.495029	TRUE
2018-08-18	0.0664849	TRUE
2018-08-19	0.237094	TRUE
2018-08-20	0.215823	FALSE
2018-08-20	0.36841	TRUE
2018-08-20	0.120213	TRUE
2018-08-21	0.320261	TRUE
2018-08-21	0.248557	TRUE
2018-08-21	0.0134964	TRUE
2018-08-22	0.216994	TRUE
2018-08-22	0.0979247	TRUE
2018-08-22	0.00643288	TRUE
2018-08-23	0.123171	TRUE
2018-08-23	0.1584	FALSE
2018-08-23	0.0737393	TRUE
2018-08-23	0.0169347	TRUE
2018-08-24	0.00168493	TRUE
2018-08-25	0.776858	TRUE
2018-08-25	0.0323402	TRUE
2018-08-26	0.172705	TRUE
2018-08-26	0.00559589	TRUE
2018-08-26	0.0721087	TRUE
2018-08-26	0.349875	TRUE
2018-08-27	0.30241	TRUE
2018-08-27	0.161568	TRUE
2018-08-28	0.20934	TRUE
2018-08-28	0.000890411	FALSE
2018-08-28	0.00170913	TRUE
2018-08-29	0.164984	FALSE
2018-08-30	0.000783562	TRUE
2018-08-30	0.0369301	TRUE
2018-08-30	0.00518904	TRUE
2018-09-01	0.172055	TRUE
2018-09-01	0.376227	TRUE
2018-09-01	0.0019653	TRUE
2018-09-01	0.21011	TRUE
2018-09-01	0.0329493	TRUE
2018-09-02	0.381346	FALSE
2018-09-02	0.00560091	TRUE
2018-09-02	0.00501963	TRUE
2018-09-02	0.0570781	TRUE
2018-09-03	1.00975	FALSE
2018-09-03	0.216716	TRUE
2018-09-03	0.0205881	TRUE
2018-09-03	0.0366361	TRUE
2018-09-05	0.284105	FALSE
2018-09-05	0.147699	TRUE
2018-09-05	0.00104932	TRUE
2018-09-05	0.113372	TRUE
2018-09-06	0.0108758	TRUE
2018-09-07	0.0190457	TRUE
2018-09-07	0.0512215	TRUE
2018-09-07	6.98529e-05	TRUE
2018-09-07	0.174448	TRUE
2018-09-08	0.288447	TRUE
2018-09-09	0.00406575	FALSE
2018-09-09	0.389369	TRUE
2018-09-09	0.0328717	TRUE
2018-09-10	0.0075863	TRUE
2018-09-10	0.142867	FALSE
2018-09-10	0.107856	FALSE
2018-09-11	0.160584	TRUE
2018-09-11	0.184834	TRUE
2018-09-12	0.405856	TRUE
2018-09-13	0.00506301	FALSE
2018-09-13	0.032126	TRUE
2018-09-14	0.0244575	TRUE
2018-09-14	0.0309388	TRUE
2018-09-14	0.0220676	TRUE
2018-09-15	0.00483288	TRUE
2018-09-17	0.251446	TRUE
2018-09-17	0.0359114	TRUE
2018-09-18	0.00183836	TRUE
2018-09-18	0.265818	TRUE
2018-09-18	0.00967306	TRUE
2018-09-18	0.225396	TRUE
2018-09-19	6.98529e-05	TRUE
2018-09-20	0.146304	TRUE
2018-09-20	0.00206301	FALSE
2018-09-20	0.00704384	TRUE
2018-09-20	0.0389662	TRUE
2018-09-21	0.070074	TRUE
2018-09-21	0.00133105	TRUE
2018-09-21	0.1424	TRUE
2018-09-22	0.654938	TRUE
2018-09-25	0.0212484	TRUE
2018-09-25	0.0501626	TRUE
2018-09-26	0.0140466	TRUE
2018-09-26	0.403201	TRUE
2018-09-26	0.00153699	TRUE
2018-09-27	0.0704968	TRUE
2018-09-27	0.000356164	TRUE
2018-09-27	0.062089	TRUE
2018-09-28	0.504838	TRUE
2018-09-28	0.246122	TRUE
2018-09-28	0.279776	TRUE
2018-09-28	0.129519	TRUE
2018-09-29	0.000345205	TRUE
2018-09-29	0.610498	TRUE
2018-09-29	0.764005	TRUE
2018-09-30	0.477275	TRUE
2018-09-30	0.0996502	TRUE
2018-09-30	0.30788	TRUE
2018-10-01	0.249302	TRUE
2018-10-01	0.172682	TRUE
2018-10-02	0.095353	FALSE
2018-10-02	0.0923205	TRUE
2018-10-03	0.222052	TRUE
2018-10-03	0.00126575	TRUE
2018-10-03	0.247274	TRUE
2018-10-04	0.333872	TRUE
2018-10-04	0.275702	TRUE
2018-10-04	0.168937	TRUE
2018-10-04	0.770138	TRUE
2018-10-04	0.292114	TRUE
2018-10-04	0.235274	TRUE
2018-10-05	0.273704	TRUE
2018-10-06	0.539249	TRUE
2018-10-06	0.44501	TRUE
2018-10-07	0.107977	TRUE
2018-10-07	0.0540764	TRUE
2018-10-07	0.0864989	TRUE
2018-10-07	0.0733237	TRUE
2018-10-08	0.106263	TRUE
2018-10-09	0.013426	TRUE
2018-10-10	0.155477	TRUE
2018-10-10	0.895579	TRUE
2018-10-10	0.00199726	TRUE
2018-10-10	0.176458	TRUE
2018-10-11	0.679799	TRUE
2018-10-11	0.427248	TRUE
2018-10-11	0.0160932	FALSE
2018-10-11	0.0277913	TRUE
2018-10-12	0.0709114	TRUE
2018-10-12	0.386832	TRUE
2018-10-13	0.315203	TRUE
2018-10-13	0.746821	TRUE
2018-10-13	0.044468	TRUE
2018-10-14	0.00843333	TRUE
2018-10-15	0.479214	TRUE
2018-10-15	0.181769	TRUE
2018-10-17	0.0890105	TRUE
2018-10-17	0.00867306	TRUE
2018-10-18	0.00470411	TRUE
2018-10-18	0.185553	TRUE
2018-10-18	0.0186269	TRUE
2018-10-18	0.763034	TRUE
2018-10-18	0.266076	TRUE
2018-10-19	0.87995	TRUE
2018-10-20	0.217222	TRUE
2018-10-20	0.0627411	TRUE
2018-10-20	0.019968	TRUE
2018-10-21	0.701605	TRUE
2018-10-23	0.252699	TRUE
2018-10-23	0.100741	TRUE
2018-10-23	0.11173	TRUE
2018-10-23	0.0180708	TRUE
2018-10-24	0.236149	TRUE
2018-10-24	0.160032	TRUE
2018-10-24	0.0542831	TRUE
2018-10-24	0.0793324	TRUE
2018-10-25	0.00691142	TRUE
2018-10-26	0.0438425	TRUE
2018-10-27	0.282517	TRUE
2018-10-27	0.123637	TRUE
2018-10-27	0.0591594	TRUE
2018-10-29	0.0049105	TRUE
2018-10-30	0.373482	TRUE
2018-10-31	0.141406	TRUE
2018-11-01	0.129488	TRUE
2018-11-01	0.677364	TRUE
[truncated: 3,458 more rows]

## Sheet: Figure 4d
CompletionDate	kboed	outdated_imagery
2010-01-08	0.0106864	FALSE
2010-01-16	0.00467323	FALSE
2010-01-20	0.0109292	FALSE
2010-02-01	0.0104603	FALSE
2010-02-20	0.0055374	FALSE
2010-02-23	0.00459508	FALSE
2010-03-03	0.0642872	FALSE
2010-03-04	0.00479477	FALSE
2010-03-05	0.00501681	FALSE
2010-03-05	0.00915406	FALSE
2010-03-09	0.00492832	FALSE
2010-03-10	0.00139909	FALSE
2010-03-10	0.00431991	FALSE
2010-03-15	0.00652984	FALSE
2010-03-23	0.00268051	FALSE
2010-03-24	0.0217521	FALSE
2010-03-31	0.00106349	FALSE
2010-04-02	0.00992449	FALSE
2010-04-05	0.00334878	FALSE
2010-04-09	0.0338934	FALSE
2010-04-09	0.00457895	FALSE
2010-04-13	0.0183284	FALSE
2010-04-22	0.0216891	FALSE
2010-05-03	0.00775768	FALSE
2010-05-04	0.0127667	FALSE
2010-05-18	0.000462121	FALSE
2010-05-19	0.0039051	FALSE
2010-05-20	0.00623009	FALSE
2010-06-01	0.0114241	FALSE
2010-06-03	0.00373694	FALSE
2010-06-04	0.00603858	FALSE
2010-06-08	0.00151515	FALSE
2010-06-09	0.0111206	FALSE
2010-06-16	0.00581281	FALSE
2010-07-23	0.00499048	FALSE
2010-08-09	0.0183224	FALSE
2010-08-10	0.00268182	FALSE
2010-08-16	0.0100526	FALSE
2010-08-20	0.0161375	FALSE
2010-08-23	0.0101581	FALSE
2010-08-24	0.00484127	FALSE
2010-08-26	0.000401961	FALSE
2010-08-27	0.00419498	FALSE
2010-09-07	0.00125414	FALSE
2010-09-21	0.0121944	FALSE
2010-09-24	0.00210044	FALSE
2010-09-26	0.0165581	FALSE
2010-09-27	0.0118444	FALSE
2010-09-29	0.00609378	FALSE
2010-10-06	0.0030636	FALSE
2010-10-20	0.00340411	FALSE
2010-11-03	0.00428333	FALSE
2010-12-01	0.00612902	FALSE
2010-12-04	0.00407503	FALSE
2010-12-06	0.00417072	FALSE
2010-12-07	0.00545672	FALSE
2010-12-08	0.00514921	FALSE
2010-12-11	0.00369315	FALSE
2010-12-21	0.0118286	FALSE
2010-12-22	0.0136487	FALSE
2010-12-27	0.00605114	FALSE
2010-12-28	0.00365753	FALSE
2010-12-29	0.0162948	FALSE
2010-12-29	0.0173333	FALSE
2010-12-29	0.00520833	FALSE
2010-12-30	0.0215353	FALSE
2011-01-08	0.0020137	FALSE
2011-01-10	0.00324074	FALSE
2011-01-14	0.0152611	FALSE
2011-01-16	0.0025303	FALSE
2011-01-18	0.0221496	FALSE
2011-01-19	0.0197945	FALSE
2011-01-20	0.0149237	FALSE
2011-01-20	0.0109167	FALSE
2011-01-20	0.00324561	FALSE
2011-01-21	0.00928875	FALSE
2011-01-21	0.00533333	FALSE
2011-01-25	0.00365753	FALSE
2011-01-31	0.0103409	FALSE
2011-02-09	0.00202466	FALSE
2011-02-12	0.00535802	FALSE
2011-02-15	0.00828818	FALSE
2011-02-15	0.0159566	FALSE
2011-02-16	0.00394189	FALSE
2011-02-16	0.00644954	FALSE
2011-02-18	0.000375	FALSE
2011-02-18	0.00139732	FALSE
2011-02-20	0.00591779	FALSE
2011-02-20	0.00307778	FALSE
2011-02-21	0.00462616	FALSE
2011-02-22	0.0182974	FALSE
2011-02-23	0.0171207	FALSE
2011-02-24	0.00869315	FALSE
2011-02-24	0.0225472	FALSE
2011-03-03	0.00422531	FALSE
2011-03-03	0.000863014	FALSE
2011-03-05	0.00436845	FALSE
2011-03-10	0.0119571	FALSE
2011-03-10	0.00647246	FALSE
2011-03-10	0.00117303	FALSE
2011-03-10	0.0041458	FALSE
2011-03-15	0.00676742	FALSE
2011-03-15	0.00421774	FALSE
2011-03-16	0.00912046	FALSE
2011-03-17	0.0032799	FALSE
2011-03-18	0.0035919	FALSE
2011-03-19	0.00480556	FALSE
2011-03-20	0.00113333	FALSE
2011-03-23	0.000650421	FALSE
2011-03-23	0.01125	FALSE
2011-03-25	0.00456989	FALSE
2011-03-26	0.0152594	FALSE
2011-03-30	0.00630564	FALSE
2011-04-06	0.0039125	FALSE
2011-04-07	0.0268625	FALSE
2011-04-08	0.00054902	FALSE
2011-04-19	0.00779225	FALSE
2011-04-20	0.00435211	FALSE
2011-04-25	0.000322493	FALSE
2011-05-04	0.0230681	FALSE
2011-05-06	0.00791129	FALSE
2011-05-23	0.00988174	FALSE
2011-06-01	0.00130455	FALSE
2011-06-07	0.00458069	FALSE
2011-06-10	0.0009	FALSE
2011-06-14	0.00616463	FALSE
2011-07-29	0.00221756	FALSE
2011-08-02	0.0170061	FALSE
2011-08-03	0.00438981	FALSE
2011-08-04	0.00603296	FALSE
2011-08-07	0.00901069	FALSE
2011-08-09	0.00592756	FALSE
2011-08-12	0.00667787	FALSE
2011-08-17	0.0136634	FALSE
2011-08-25	0.0113727	FALSE
2011-08-25	0.00710776	FALSE
2011-08-31	0.00136608	FALSE
2011-09-07	0.00753989	FALSE
2011-09-08	0.00133333	FALSE
2011-09-12	0.0715173	FALSE
2011-09-12	0.00499372	FALSE
2011-09-14	0.00682353	FALSE
2011-09-17	0.00957306	FALSE
2011-09-26	0.00679843	FALSE
2011-09-28	0.00305838	FALSE
2011-10-01	0.000276243	FALSE
2011-10-10	0.0197962	FALSE
2011-10-11	0.0253333	FALSE
2011-10-11	0.0169242	FALSE
2011-10-13	0.0270318	FALSE
2011-10-13	0.0068653	FALSE
2011-10-14	0.00248856	FALSE
2011-10-14	0.00537131	FALSE
2011-10-19	0.01004	FALSE
2011-10-22	0.00493939	FALSE
2011-10-25	0.00291667	FALSE
2011-10-28	0.0143543	FALSE
2011-10-28	0.00484438	FALSE
2011-10-30	0.0039659	FALSE
2011-10-30	0.00525616	FALSE
2011-10-31	0.00267315	FALSE
2011-11-05	0.0155908	FALSE
2011-11-06	0.00118496	FALSE
2011-11-10	0.0238591	FALSE
2011-11-11	0.0193255	FALSE
2011-11-12	0.0126558	FALSE
2011-11-12	0.00838889	FALSE
2011-11-15	0.00381164	FALSE
2011-11-15	0.0196842	FALSE
2011-11-18	0.00478693	FALSE
2011-11-21	0.00297507	FALSE
2011-11-21	0.000761404	FALSE
2011-11-23	0.00567179	FALSE
2011-11-26	0.0156285	FALSE
2011-11-28	0.0129231	FALSE
2011-11-30	0.00833908	FALSE
2011-12-01	0.00370907	FALSE
2011-12-07	0.0066367	FALSE
2011-12-29	0.0138516	FALSE
2011-12-29	0.00101371	FALSE
2012-01-02	0.00868052	FALSE
2012-01-03	0.0082894	FALSE
2012-01-05	0.00795025	FALSE
2012-01-05	0.00212185	FALSE
2012-01-05	0.00159116	FALSE
2012-01-06	0.00562337	FALSE
2012-01-09	0.0263821	FALSE
2012-01-10	0.00564332	FALSE
2012-01-13	0.0114529	FALSE
2012-01-14	0.00407167	FALSE
2012-01-18	0.00470279	FALSE
2012-01-20	0.00804762	FALSE
2012-01-20	0.00508657	FALSE
2012-01-26	0.005	FALSE
2012-01-29	0.0084306	FALSE
2012-02-02	0.00503836	FALSE
2012-02-02	0.00388813	FALSE
2012-02-04	0.00767397	FALSE
2012-02-06	0.0015722	FALSE
2012-02-09	0.000912593	FALSE
2012-02-13	0.00764684	FALSE
2012-02-16	0.038934	FALSE
2012-02-22	0.00275926	FALSE
2012-02-22	0.00713906	FALSE
2012-02-24	0.0294217	FALSE
2012-02-24	0.00656232	FALSE
2012-02-27	0.012308	FALSE
2012-02-29	0.0115452	FALSE
2012-03-05	0.0045	FALSE
2012-03-05	0.00690777	FALSE
2012-03-06	0.00615118	FALSE
2012-03-09	0.00315524	FALSE
2012-03-10	0.00785799	FALSE
2012-03-14	0.00196327	FALSE
2012-03-14	0.0047397	FALSE
2012-03-16	0.00420311	FALSE
2012-03-20	0.00255124	FALSE
2012-03-21	0.000833333	FALSE
2012-03-23	0.00374955	FALSE
2012-03-25	0.00602854	FALSE
2012-03-28	0.0153678	FALSE
2012-03-29	0.00446759	FALSE
2012-03-30	0.00366943	FALSE
2012-04-04	0.00370964	FALSE
2012-04-05	0.00572985	FALSE
2012-04-06	0.0220735	FALSE
2012-04-09	0.0196061	FALSE
2012-04-10	0.00979462	FALSE
2012-04-16	0.00254749	FALSE
2012-04-18	0.00109119	FALSE
2012-04-20	0.00609954	FALSE
2012-04-27	0.00116667	FALSE
2012-05-02	0.0706974	FALSE
2012-05-05	0.00859913	FALSE
2012-05-07	0.0127097	FALSE
2012-05-08	0.00640616	FALSE
2012-05-17	0.0296226	FALSE
2012-05-18	0.00662642	FALSE
2012-05-21	0.00814	FALSE
2012-05-30	0.006568	FALSE
2012-05-30	0.0005	FALSE
2012-06-05	0.00491111	FALSE
2012-06-07	0.00635052	FALSE
2012-06-25	0.023	FALSE
2012-07-11	0.00457923	FALSE
2012-07-15	0.00630592	FALSE
2012-07-17	0.0142229	FALSE
2012-10-09	0.00567557	FALSE
2012-10-15	0.0435244	FALSE
2012-11-09	0.00567032	FALSE
2012-11-19	0.121503	FALSE
2012-12-06	0.00911143	FALSE
2012-12-13	0.0110909	FALSE
2013-01-04	0.0113378	FALSE
2013-01-25	0.0795368	FALSE
2013-02-01	0.00452311	FALSE
2013-02-08	0.00398226	FALSE
2013-02-21	0.00365931	FALSE
2013-02-23	0.00976301	FALSE
2013-03-15	0.00579498	FALSE
2013-03-29	0.0057968	FALSE
2013-04-05	0.00529851	FALSE
2013-04-25	0.00579224	FALSE
2013-05-29	0.0154096	FALSE
2013-06-05	0.00148638	FALSE
2013-06-19	0.0297509	FALSE
2013-06-23	0.00475662	FALSE
2013-06-27	0.000666667	FALSE
2013-07-08	0.00245531	FALSE
2013-08-21	0.0281255	FALSE
2013-08-22	0.000833333	FALSE
2013-09-07	0.0507449	FALSE
2013-09-20	0.0736317	FALSE
2013-11-14	0.0601268	TRUE
2013-11-19	0.141075	FALSE
2013-11-23	0.0128375	TRUE
2013-12-04	0.0267067	TRUE
2013-12-09	0.00209366	TRUE
2013-12-10	0.0392203	TRUE
2013-12-14	0.0964119	FALSE
2013-12-16	0.00793499	FALSE
2013-12-17	0.150467	FALSE
2013-12-17	0.0134036	TRUE
2013-12-19	0.0557611	TRUE
2013-12-23	0.00792808	FALSE
2013-12-31	0.0297073	TRUE
2014-01-16	0.28135	FALSE
2014-01-17	0.0722309	TRUE
2014-01-26	0.0335491	TRUE
2014-01-28	0.0347266	TRUE
2014-02-18	0.000254074	FALSE
2014-02-28	0.017415	TRUE
2014-03-04	0.0664922	TRUE
2014-03-11	0.0550132	TRUE
2014-03-13	0.129062	TRUE
2014-03-18	0.0201096	TRUE
2014-03-22	0.215734	TRUE
2014-03-29	0.0463952	TRUE
2014-03-31	0.0961183	TRUE
2014-04-01	0.00608265	FALSE
2014-04-07	0.0528943	TRUE
2014-04-08	0.0115074	TRUE
2014-04-24	0.166995	TRUE
2014-04-27	0.0285016	TRUE
2014-05-04	0.0788427	TRUE
2014-05-08	0.05113	TRUE
2014-05-16	0.128059	TRUE
2014-05-29	0.0818501	TRUE
2014-05-30	0.224245	TRUE
2014-06-01	0.13623	TRUE
2014-06-08	0.127002	TRUE
2014-06-14	0.129373	TRUE
2014-07-04	0.0621911	TRUE
2014-07-06	0.0463886	TRUE
2014-07-07	0.0111447	FALSE
2014-07-11	0.0125562	TRUE
2014-07-17	0.0656762	TRUE
2014-07-23	0.21058	TRUE
2014-07-30	0.0950626	TRUE
2014-08-06	0.145169	TRUE
2014-08-08	0.111701	FALSE
2014-08-09	0.104018	TRUE
2014-08-12	0.0293082	FALSE
2014-08-15	0.034	TRUE
2014-08-22	0.12034	TRUE
2014-08-24	0.0688361	TRUE
2014-08-31	0.016078	TRUE
2014-09-01	0.101556	TRUE
2014-09-02	0.0540735	FALSE
2014-09-04	0.0917329	TRUE
2014-09-04	0.0593562	TRUE
2014-09-09	0.00374394	TRUE
2014-09-09	0.0173999	TRUE
2014-09-12	0.0222639	TRUE
2014-09-13	0.233256	TRUE
2014-09-15	0.194658	TRUE
2014-09-24	0.165216	TRUE
2014-09-25	0.0618306	TRUE
2014-09-27	0.0622146	TRUE
2014-09-27	0.294179	TRUE
2014-09-30	0.343523	FALSE
2014-10-03	0.127256	TRUE
2014-10-10	0.0074749	TRUE
2014-10-13	0.278609	TRUE
2014-10-13	0.0250991	TRUE
2014-10-14	0.0836134	TRUE
2014-10-15	0.0548886	TRUE
2014-10-17	0.0753206	TRUE
2014-10-31	0.0910892	TRUE
2014-11-08	0.0906941	TRUE
2014-11-14	0.0943632	TRUE
2014-12-02	0.0481629	TRUE
2014-12-09	0.0191131	TRUE
2014-12-10	0.0187753	TRUE
2014-12-18	0.0742377	FALSE
2014-12-21	0.0163519	TRUE
2015-01-03	0.0865037	TRUE
2015-01-05	0.0851664	FALSE
2015-01-08	0.00530365	TRUE
2015-01-08	0.00721435	TRUE
2015-01-12	0.197536	TRUE
2015-01-13	0.119201	TRUE
2015-01-27	0.0558261	TRUE
2015-02-05	0.161008	TRUE
2015-02-17	0.0160332	TRUE
2015-02-26	0.180197	TRUE
2015-02-27	0.123816	TRUE
2015-03-04	0.211862	TRUE
2015-03-12	0.220481	FALSE
2015-03-18	0.0900449	TRUE
2015-04-08	0.211478	TRUE
2015-04-17	0.14697	TRUE
2015-04-21	0.0672417	TRUE
2015-04-27	0.144967	TRUE
2015-05-08	0.19268	FALSE
2015-05-14	0.131366	TRUE
2015-05-15	0.0482661	TRUE
2015-05-22	0.193622	TRUE
2015-06-02	0.14133	TRUE
2015-06-08	0.206595	TRUE
2015-06-19	0.110466	TRUE
2015-06-23	0.226885	TRUE
2015-07-03	0.100413	TRUE
2015-07-26	0.00141384	FALSE
2015-08-01	0.448574	TRUE
2015-08-06	0.0235979	TRUE
2015-08-07	0.16028	TRUE
2015-08-17	0.266659	TRUE
2015-08-22	0.123777	TRUE
2015-08-23	0.108051	TRUE
2015-08-27	0.102521	TRUE
2015-08-28	0.0983108	TRUE
2015-08-29	0.159678	TRUE
2015-08-29	0.100433	TRUE
2015-09-02	0.0525069	TRUE
2015-09-03	0.100552	TRUE
2015-09-06	0.0568223	TRUE
2015-09-08	0.150456	TRUE
2015-09-08	0.012539	TRUE
2015-09-10	0.0531087	TRUE
2015-09-14	0.148186	TRUE
2015-09-15	0.157056	TRUE
2015-09-17	0.263587	TRUE
2015-09-18	0.0698795	TRUE
2015-09-20	0.160394	TRUE
2015-09-21	0.137033	TRUE
2015-09-28	0.0150773	TRUE
2015-10-04	0.275283	TRUE
2015-10-17	0.0474617	TRUE
2015-10-26	0.069698	FALSE
2015-10-26	0.0851579	TRUE
2015-10-31	0.129585	TRUE
2015-11-03	0.066918	TRUE
2015-11-14	0.190615	TRUE
2015-11-16	0.0524667	TRUE
2015-11-21	0.103385	TRUE
2015-12-03	0.121336	TRUE
2015-12-31	0.0733881	TRUE
2016-01-06	0.0560307	TRUE
2016-01-14	0.0818979	TRUE
2016-01-20	0.00545672	FALSE
2016-01-22	0.129791	TRUE
2016-03-01	0.312936	FALSE
2016-03-28	0.263206	TRUE
2016-04-11	0.134692	TRUE
2016-04-19	0.137783	TRUE
2016-04-20	0.288397	TRUE
2016-04-24	0.112174	TRUE
2016-04-25	0.137327	TRUE
2016-05-05	0.126304	TRUE
2016-06-04	0.49539	TRUE
2016-06-23	0.225878	FALSE
2016-06-29	0.0746745	TRUE
2016-07-04	0.262947	FALSE
2016-07-14	0.166565	TRUE
2016-08-04	0.181416	TRUE
2016-08-06	0.0587235	TRUE
2016-08-19	0.225817	TRUE
2016-09-27	0.0656699	TRUE
2016-10-09	0.156621	TRUE
2016-10-14	0.633759	TRUE
2016-10-15	0.0160019	TRUE
2016-10-17	0.0266113	FALSE
2016-10-18	0.0459566	TRUE
2016-11-02	0.133708	TRUE
2016-11-03	0.699209	TRUE
2016-11-08	0.174041	TRUE
2016-11-08	0.250244	TRUE
2016-11-12	0.385701	TRUE
2016-12-09	0.312541	TRUE
2016-12-13	0.677022	TRUE
2016-12-17	0.158833	TRUE
2016-12-19	0.0179536	TRUE
2016-12-31	0.159344	TRUE
2017-01-11	0.165449	TRUE
2017-01-27	0.322919	TRUE
2017-01-29	0.0332996	FALSE
2017-01-31	0.267895	TRUE
2017-02-01	0.116427	FALSE
2017-02-05	0.231762	TRUE
2017-02-18	0.0827512	TRUE
2017-02-20	0.641886	TRUE
2017-02-28	0.122303	TRUE
2017-03-02	0.0120741	TRUE
2017-03-08	0.274783	TRUE
2017-03-10	0.135943	TRUE
2017-03-19	0.128646	TRUE
2017-03-31	0.483007	TRUE
2017-04-05	0.109211	FALSE
2017-04-14	0.752593	TRUE
2017-04-20	0.07655	FALSE
2017-05-01	0.00943205	FALSE
2017-05-02	0.129334	TRUE
2017-05-06	0.0443097	TRUE
2017-05-17	0.133129	TRUE
2017-05-27	1.36307	TRUE
2017-05-28	0.46942	TRUE
2017-05-29	0.525218	TRUE
2017-05-30	0.460272	TRUE
2017-06-19	0.363251	TRUE
2017-06-20	0.636009	TRUE
2017-06-20	0.664762	TRUE
2017-06-26	0.639579	TRUE
2017-06-28	0.221177	TRUE
2017-06-30	0.157454	TRUE
2017-07-04	0.375052	TRUE
2017-07-17	0.439844	TRUE
2017-07-24	0.0677903	TRUE
2017-07-26	0.142272	TRUE
2017-07-28	0.262338	TRUE
2017-08-06	0.503269	TRUE
2017-08-09	0.66988	TRUE
2017-08-12	0.0237761	TRUE
2017-08-15	0.17513	TRUE
2017-08-17	0.214466	TRUE
2017-08-19	0.187752	TRUE
2017-08-21	0.274569	TRUE
2017-08-22	0.31495	TRUE
2017-08-24	0.0245881	TRUE
2017-08-29	0.461161	TRUE
2017-09-01	0.39913	TRUE
2017-09-08	0.407976	TRUE
2017-09-09	0.174856	TRUE
2017-09-11	0.190108	TRUE
2017-09-25	0.302495	TRUE
2017-10-07	0.0537734	TRUE
2017-10-07	0.361905	TRUE
2017-10-17	0.0290579	TRUE
2017-10-20	0.0657141	TRUE
2017-10-23	0.23396	TRUE
2017-10-28	0.130181	TRUE
2017-10-31	0.0364076	TRUE
2017-11-05	0.249257	TRUE
2017-11-11	0.327435	TRUE
2017-11-13	0.0462304	TRUE
2017-11-20	0.284024	TRUE
2017-11-21	0.08101	TRUE
2017-11-28	0.241487	TRUE
2017-12-01	0.111121	TRUE
2017-12-07	0.185023	TRUE
2017-12-09	0.171916	TRUE
2017-12-17	0.302195	TRUE
2018-01-01	0.118971	TRUE
2018-01-19	0.122709	TRUE
2018-01-22	0.178189	TRUE
2018-02-05	0.112119	TRUE
2018-02-13	0.0842523	TRUE
2018-02-21	0.171995	TRUE
2018-03-07	0.174482	TRUE
2018-03-09	0.165758	TRUE
2018-03-19	0.109875	TRUE
2018-03-20	0.248413	TRUE
2018-03-22	0.189283	TRUE
2018-04-02	0.271371	TRUE
2018-04-03	0.195682	TRUE
2018-04-13	0.342337	TRUE
2018-04-27	0.156237	TRUE
2018-04-28	0.186436	TRUE
2018-04-30	0.152502	TRUE
2018-05-02	0.0498578	TRUE
2018-05-07	0.165853	TRUE
2018-05-13	0.165919	TRUE
2018-05-16	0.232721	TRUE
2018-05-17	0.149865	TRUE
2018-05-17	0.233497	TRUE
2018-05-25	0.307141	TRUE
2018-06-04	0.154528	TRUE
2018-06-05	0.16082	TRUE
2018-06-05	0.00437838	TRUE
2018-06-11	0.17643	TRUE
2018-06-15	0.0763023	TRUE
2018-06-17	0.167382	TRUE
2018-06-22	0.220296	TRUE
2018-06-23	0.447506	TRUE
2018-07-04	0.156726	TRUE
2018-07-04	0.144687	TRUE
2018-07-11	0.0872877	TRUE
2018-07-12	0.0867821	TRUE
2018-07-20	0.299628	TRUE
2018-07-26	0.595481	TRUE
2018-08-01	0.00273592	TRUE
2018-08-13	0.0635751	TRUE
2018-08-17	0.875402	TRUE
2018-08-20	0.556026	TRUE
2018-08-24	0.00844661	TRUE
2018-08-25	1.93853	TRUE
2018-08-26	1.07181	TRUE
2018-09-08	0.932918	TRUE
2018-09-08	0.178914	TRUE
2018-09-11	0.818936	TRUE
2018-09-12	0.162823	TRUE
2018-09-17	0.191905	TRUE
2018-10-01	0.115497	FALSE
2018-10-03	1.07301	TRUE
2018-10-09	0.00843288	TRUE
2018-10-10	0.0691825	TRUE
2018-10-11	0.174982	TRUE
2018-10-11	0.134963	TRUE
2018-10-24	0.176195	TRUE
2018-10-31	0.605702	TRUE
2018-10-31	0.00160383	TRUE
2018-11-11	0.867036	TRUE
2018-11-13	5.18519e-05	TRUE
2018-11-16	0.520054	TRUE
2018-11-16	0.00843014	TRUE
2018-11-17	1.72259	FALSE
2018-11-25	0.159372	FALSE
2018-11-29	0.227733	TRUE
2018-12-05	0.572591	TRUE
2018-12-13	0.433116	TRUE
2018-12-15	0.286373	TRUE
2018-12-27	0.0093012	TRUE
2019-01-04	0.00964286	TRUE
2019-01-17	0.483302	TRUE
2019-01-19	0.252038	TRUE
2019-01-20	0.0399973	TRUE
2019-01-31	0.449043	TRUE
2019-02-20	0.205238	TRUE
2019-02-23	0.823808	TRUE
2019-02-28	0.316029	TRUE
2019-03-11	0.431728	TRUE
2019-03-18	0.693453	TRUE
2019-03-18	0.658995	TRUE
2019-03-30	0.319907	TRUE
2019-04-03	0.416747	TRUE
2019-04-04	1.463	TRUE
2019-04-14	1.25284	TRUE
2019-04-20	0.416214	TRUE
2019-04-21	1.51214	TRUE
2019-05-03	0.575166	TRUE
2019-05-14	0.157772	TRUE
2019-05-14	0.68864	TRUE
2019-05-20	1.53078	TRUE
2019-05-24	0.201523	TRUE
2019-05-31	0.429365	TRUE
2019-06-08	0.38864	TRUE
2019-06-10	0.938613	TRUE
2019-06-11	1.04153	TRUE
2019-07-08	1.21921	TRUE
2019-07-09	0.362824	TRUE
2019-07-11	0.410344	TRUE
2019-07-13	0.844874	TRUE
2019-07-18	1.08147	TRUE
2019-08-01	0.00138562	TRUE
2019-08-02	0.704486	TRUE
2019-08-06	1.02584	TRUE
2019-08-13	1.03846	TRUE
2019-08-17	1.33972	TRUE
2019-08-23	0.832821	TRUE
2019-09-05	0.407768	TRUE
2019-09-08	0.572186	TRUE
2019-09-16	0.655642	TRUE
2019-09-22	0.534026	TRUE
2019-10-16	1.37806	TRUE
2019-10-19	0.87981	TRUE
2019-10-28	1.95941	TRUE
2019-11-12	2.27071	TRUE
2019-11-22	0.00251645	TRUE
2019-11-25	0.188951	TRUE
2019-12-07	0.505811	TRUE
2020-01-01	0.765206	TRUE
2020-01-05	0.858259	TRUE
2020-01-11	1.39156	TRUE
2020-01-22	0.841022	TRUE
2020-01-25	1.83614	TRUE
2020-01-25	0.997948	TRUE
2020-02-15	2.08719	TRUE
2020-02-20	0.494752	TRUE
2020-03-05	0.677711	TRUE
2020-03-08	0.166214	TRUE
2020-03-09	0.427435	TRUE
2020-03-09	0.0283672	TRUE
2020-03-10	3.76688	TRUE
2020-03-18	1.70876	TRUE
2020-03-20	3.42213	TRUE
2020-03-20	2.51803	TRUE
2020-04-03	0.0798929	TRUE
2020-04-18	0.140595	TRUE
2020-06-11	0.0521338	TRUE
2020-07-14	0.0742101	TRUE
2020-10-08	1.12376	TRUE
2020-10-11	1.44271	TRUE
2020-10-28	2.99176	TRUE
2020-10-29	5.6355	TRUE
2020-11-13	2.42848	TRUE
2020-12-01	3.02168	TRUE
2020-12-11	0.444051	TRUE
2020-12-14	0.711704	TRUE
2021-01-30	4.87202	TRUE
2021-01-31	2.14892	TRUE
2021-03-11	0.242036	TRUE
2021-03-29	0.268695	TRUE
2021-04-03	0.388495	TRUE
2021-04-18	5.90678	TRUE
2021-04-28	3.80609	TRUE
2021-05-11	3.47351	TRUE
2021-05-20	2.16886	TRUE
2021-05-22	1.59795	TRUE
2021-06-02	4.60007	TRUE
2021-06-02	6.48531	TRUE
2021-06-21	0.798807	TRUE
2021-06-23	4.55981	TRUE
2021-07-06	2.13855	TRUE
2021-07-09	3.9284	TRUE
2021-07-11	3.44353	TRUE
2021-07-22	2.87454	TRUE
2021-07-24	3.55861	TRUE
2021-08-01	0.276834	TRUE
2021-08-03	6.12512	TRUE
2021-08-13	4.14052	TRUE
2021-08-19	0.54189	TRUE
2021-08-25	3.60349	TRUE
2021-08-26	3.33203	TRUE
2021-08-26	0.418298	TRUE
2021-08-30	0.544312	TRUE
2021-09-01	2.23278	TRUE
2021-09-12	1.41539	TRUE
2021-09-16	0.541883	TRUE
2021-09-17	2.17878	TRUE
2021-10-01	2.84974	TRUE
2021-10-01	1.25064	TRUE
2021-10-01	1.80293	TRUE
2021-10-03	0.628675	TRUE
2021-10-08	1.50182	TRUE
2021-10-20	0.401863	TRUE
2021-11-16	4.73499	TRUE

## Sheet: Figure 5a
cell_minx	cell_miny	cell_maxx	cell_maxy	n_tanks
-103.809	30.3025	-103.774	30.31	0
-103.861	30.2959	-103.809	30.3104	0
-103.527	30.1495	-103.499	30.1717	0
-103.499	30.1702	-103.497	30.1714	0
-103.499	30.1714	-103.446	30.2166	0
-103.517	30.1714	-103.498	30.2166	0
-103.498	30.2159	-103.445	30.2617	0
-103.507	30.2166	-103.497	30.2618	0
-103.512	30.2617	-103.497	30.3069	0
-103.497	30.2611	-103.445	30.3068	0
-102.974	30.4243	-102.922	30.435	0
-102.766	30.4385	-102.713	30.4767	195
-102.714	30.4418	-102.661	30.4758	18
-102.661	30.4477	-102.609	30.4749	0
-102.713	30.4749	-102.66	30.5209	2
-102.765	30.4758	-102.712	30.5218	29
-102.661	30.474	-102.608	30.52	0
-102.922	30.4299	-102.885	30.4342	0
-102.818	30.4367	-102.765	30.4776	360
-102.974	30.4342	-102.921	30.4801	5
-102.87	30.435	-102.817	30.4785	110
-102.922	30.4336	-102.869	30.4793	5
-102.973	30.4793	-102.92	30.5252	11
-102.921	30.4785	-102.868	30.5244	2
-102.869	30.4776	-102.816	30.5236	0
-102.817	30.4767	-102.764	30.5227	26
-102.972	30.5244	-102.919	30.5703	17
-103.446	30.2082	-103.436	30.2159	0
-103.394	30.2462	-103.371	30.2604	0
-103.446	30.2158	-103.393	30.2611	0
-103.445	30.2604	-103.393	30.3062	0
-103.341	30.2766	-103.289	30.3049	0
-103.131	30.3778	-103.096	30.3923	0
-103.131	30.3918	-103.078	30.4374	0
-103.079	30.3964	-103.026	30.4366	0
-103.393	30.2601	-103.341	30.3055	0
-103.445	30.3055	-103.392	30.3513	0
-103.341	30.3042	-103.288	30.35	0
-103.393	30.3049	-103.34	30.3506	0
-103.392	30.35	-103.339	30.3957	0
-103.444	30.3506	-103.391	30.3964	0
-103.34	30.3493	-103.287	30.3951	0
-103.339	30.3944	-103.286	30.4402	0
-103.443	30.3957	-103.39	30.4415	0
-103.391	30.3951	-103.338	30.4408	0
-103.236	30.3314	-103.199	30.3486	0
-103.289	30.3044	-103.236	30.3493	0
-103.184	30.3546	-103.131	30.393	0
-103.236	30.3481	-103.183	30.3937	0
-103.288	30.3486	-103.235	30.3944	0
-103.235	30.393	-103.182	30.4388	0
-103.287	30.3937	-103.234	30.4395	0
-103.183	30.3923	-103.13	30.4381	0
-103.027	30.4104	-102.974	30.4358	0
-103.13	30.4366	-103.077	30.4825	0
-103.026	30.435	-102.973	30.4809	0
-103.078	30.4358	-103.025	30.4817	0
-103.129	30.4817	-103.076	30.5276	0
-103.025	30.4801	-102.972	30.526	0
-103.077	30.4809	-103.024	30.5268	0
-103.128	30.5268	-103.075	30.5727	0
-103.024	30.5252	-102.971	30.5711	0
-103.076	30.526	-103.023	30.5719	0
-103.234	30.4381	-103.181	30.4839	0
-103.286	30.4388	-103.233	30.4846	0
-103.182	30.4374	-103.129	30.4832	0
-103.233	30.4832	-103.181	30.529	0
-103.286	30.4839	-103.233	30.5297	0
-103.181	30.4825	-103.128	30.5283	0
-103.233	30.5283	-103.18	30.5741	0
-103.285	30.529	-103.232	30.5748	0
-103.181	30.5276	-103.128	30.5734	0
-103.232	30.5734	-103.179	30.6192	0
-103.704	30.3301	-103.652	30.3541	0
-103.652	30.3488	-103.639	30.3536	0
-103.756	30.3133	-103.704	30.3546	0
-103.704	30.3536	-103.651	30.3992	0
-103.756	30.3541	-103.703	30.3997	0
-103.652	30.3534	-103.599	30.3987	0
-103.755	30.3992	-103.703	30.4448	0
-103.651	30.3981	-103.599	30.4438	0
-103.703	30.3987	-103.651	30.4443	0
-103.942	30.3238	-103.912	30.3562	0
-103.958	30.356	-103.912	30.4015	0
-103.959	30.4011	-103.911	30.4463	0
-103.515	30.3068	-103.496	30.3521	0
-103.497	30.3062	-103.444	30.3519	0
-103.514	30.3519	-103.495	30.3972	0
-103.496	30.3513	-103.443	30.397	0
-103.6	30.3707	-103.55	30.3981	0
-103.495	30.3964	-103.442	30.4421	0
-103.547	30.397	-103.495	30.4427	0
-103.599	30.3976	-103.547	30.4432	0
-103.882	30.303	-103.861	30.3106	0
-103.861	30.31	-103.808	30.3556	0
-103.912	30.3104	-103.86	30.356	0
-103.809	30.3097	-103.756	30.3551	0
-103.808	30.3546	-103.755	30.4002	0
-103.86	30.3551	-103.807	30.4007	0
-103.912	30.3556	-103.859	30.4011	0
-103.859	30.4002	-103.807	30.4458	0
-103.912	30.4007	-103.859	30.4462	0
-103.807	30.3997	-103.755	30.4453	0
-103.651	30.4432	-103.598	30.4889	0
-103.703	30.4438	-103.65	30.4894	0
-103.755	30.4443	-103.702	30.4899	2
-103.65	30.4883	-103.597	30.534	0
-103.754	30.4894	-103.702	30.535	0
-103.702	30.4889	-103.649	30.5345	0
-103.649	30.5335	-103.597	30.5791	0
-103.754	30.5345	-103.701	30.5796	0
-103.702	30.534	-103.649	30.5796	0
-103.649	30.5786	-103.596	30.624	0
-103.925	30.4462	-103.911	30.4564	0
-103.495	30.4415	-103.442	30.4872	0
-103.547	30.4421	-103.494	30.4878	0
-103.599	30.4427	-103.546	30.4883	0
-103.494	30.4866	-103.441	30.5323	0
-103.546	30.4872	-103.493	30.5329	0
-103.598	30.4878	-103.545	30.5335	0
-103.493	30.5317	-103.44	30.5774	0
-103.545	30.5323	-103.492	30.578	0
-103.597	30.5329	-103.545	30.5786	0
-103.597	30.578	-103.544	30.6237	0
-103.807	30.4448	-103.754	30.4904	0
-103.859	30.4453	-103.806	30.4909	0
-103.911	30.4458	-103.858	30.4909	0
-103.806	30.4899	-103.754	30.5354	0
-103.858	30.4904	-103.806	30.5258	0
-103.864	30.4909	-103.858	30.4948	0
-103.787	30.535	-103.753	30.5527	0
-103.492	30.5768	-103.44	30.6225	0
-103.545	30.5774	-103.492	30.6231	0
-103.544	30.6225	-103.491	30.6682	0
-103.492	30.6219	-103.439	30.6676	0
-103.596	30.6231	-103.543	30.6688	0
-103.543	30.6676	-103.49	30.7133	0
-103.491	30.667	-103.438	30.7127	0
-103.595	30.6682	-103.543	30.7139	0
-103.49	30.7121	-103.437	30.7578	0
-103.595	30.7133	-103.542	30.759	0
-103.701	30.5796	-103.701	30.5798	0
-103.701	30.5791	-103.648	30.611	0
-103.626	30.6237	-103.595	30.6688	0
-103.622	30.6688	-103.595	30.7142	0
-103.699	30.7315	-103.646	30.7601	0
-103.647	30.7139	-103.594	30.7595	0
-102.609	30.4536	-102.557	30.474	0
-102.505	30.462	-102.453	30.472	3
-102.557	30.4594	-102.505	30.473	0
-102.505	30.471	-102.451	30.5171	1
-102.609	30.473	-102.556	30.519	0
-102.557	30.472	-102.503	30.5181	5
-102.556	30.5171	-102.502	30.5631	0
-102.66	30.519	-102.607	30.5651	0
-102.764	30.5209	-102.711	30.5669	0
-102.712	30.52	-102.659	30.566	0
-102.659	30.5641	-102.605	30.6101	0
-102.711	30.5651	-102.658	30.6111	0
-102.763	30.566	-102.71	30.612	0
-102.71	30.6101	-102.656	30.6562	0
-102.814	30.612	-102.761	30.658	0
-102.762	30.6111	-102.709	30.6571	0
-102.709	30.6552	-102.655	30.7012	0
-102.92	30.5236	-102.867	30.5695	6
-102.816	30.5218	-102.763	30.5678	0
-102.868	30.5227	-102.815	30.5686	0
-102.867	30.5678	-102.814	30.6137	0
-102.815	30.5669	-102.762	30.6129	0
-102.919	30.5686	-102.866	30.6146	0
-102.97	30.6146	-102.917	30.6605	1
-102.866	30.6129	-102.813	30.6588	0
-102.918	30.6137	-102.865	30.6597	0
-102.917	30.6588	-102.864	30.7048	0
-102.608	30.5181	-102.554	30.5641	0
-102.503	30.5161	-102.45	30.5622	4
-102.554	30.5622	-102.501	30.6082	7
-102.502	30.5611	-102.449	30.6072	3
-102.607	30.5631	-102.553	30.6092	0
-102.658	30.6092	-102.604	30.6552	0
-102.605	30.6082	-102.552	30.6543	1
-102.553	30.6072	-102.5	30.6533	1
-102.552	30.6523	-102.499	30.6984	7
-102.656	30.6543	-102.603	30.7003	0
-102.813	30.6571	-102.76	30.703	0
-102.761	30.6562	-102.708	30.7021	0
-102.76	30.7012	-102.706	30.7472	0
-102.708	30.7003	-102.654	30.7463	0
-102.812	30.7021	-102.759	30.7481	0
-102.759	30.7463	-102.705	30.7923	3
-102.811	30.7472	-102.758	30.7932	0
-102.706	30.7454	-102.653	30.7914	0
-102.81	30.7923	-102.757	30.8383	9
-102.758	30.7914	-102.704	30.8374	28
-102.604	30.6533	-102.551	30.6994	0
-102.603	30.6984	-102.55	30.7444	0
-102.551	30.6974	-102.498	30.7435	14
-102.655	30.6994	-102.602	30.7454	1
-102.602	30.7435	-102.549	30.7895	4
-102.654	30.7444	-102.601	30.7905	0
-102.55	30.7425	-102.497	30.7885	1
-102.653	30.7895	-102.6	30.8355	0
-102.549	30.7875	-102.495	30.8336	6
-102.601	30.7885	-102.548	30.8346	7
-102.969	30.6597	-102.916	30.7056	3
-102.865	30.658	-102.812	30.7039	0
-102.968	30.7048	-102.915	30.7507	3
-102.916	30.7039	-102.863	30.7498	0
-102.864	30.703	-102.811	30.749	0
-102.915	30.749	-102.862	30.7949	2
-102.967	30.7498	-102.914	30.7958	16
-102.863	30.7481	-102.81	30.7941	0
-102.862	30.7932	-102.809	30.8392	13
-102.914	30.7941	-102.861	30.84	0
-102.705	30.7905	-102.652	30.8365	18
-102.757	30.8365	-102.703	30.8825	30
-102.704	30.8355	-102.651	30.8816	12
-102.809	30.8374	-102.756	30.8834	31
-102.756	30.8816	-102.702	30.9276	11
-102.703	30.8806	-102.65	30.9266	0
-102.808	30.8825	-102.754	30.9285	80
-102.807	30.9276	-102.753	30.9735	28
-102.754	30.9266	-102.701	30.9726	10
-102.702	30.9257	-102.649	30.9717	0
-102.967	30.7949	-102.913	30.8408	9
-102.861	30.8383	-102.808	30.8842	12
-102.913	30.8392	-102.86	30.8851	12
-102.966	30.84	-102.912	30.8859	7
-102.86	30.8834	-102.807	30.9293	11
-102.965	30.8851	-102.911	30.931	10
-102.912	30.8842	-102.859	30.9302	6
-102.859	30.9285	-102.806	30.9744	1
-102.964	30.9302	-102.91	30.9761	17
-102.911	30.9293	-102.858	30.9753	35
-102.548	30.8326	-102.494	30.8787	0
-102.652	30.8346	-102.599	30.8806	3
-102.6	30.8336	-102.546	30.8797	0
-102.599	30.8787	-102.545	30.9247	5
-102.651	30.8797	-102.598	30.9257	5
-102.546	30.8777	-102.493	30.9238	0
-102.545	30.9228	-102.492	30.9688	0
-102.598	30.9238	-102.544	30.9698	0
-102.65	30.9247	-102.596	30.9708	0
-102.544	30.9678	-102.491	31.0139	0
-103.338	30.4395	-103.286	30.4853	0
-103.442	30.4408	-103.39	30.4866	1
-103.39	30.4402	-103.338	30.4859	0
-103.338	30.4846	-103.285	30.5304	0
-103.442	30.4859	-103.389	30.5317	0
-103.39	30.4853	-103.337	30.531	0
-103.441	30.531	-103.388	30.5768	0
-103.337	30.5297	-103.284	30.5755	0
-103.389	30.5304	-103.336	30.5761	0
-103.388	30.5755	-103.335	30.6212	0
-103.023	30.5703	-102.97	30.6162	0
-103.075	30.5711	-103.022	30.617	0
-102.971	30.5695	-102.918	30.6154	0
-103.128	30.5719	-103.075	30.6177	0
-103.022	30.6154	-102.969	30.6613	0
-103.075	30.6162	-103.022	30.6621	0
-103.127	30.617	-103.074	30.6628	7
-103.022	30.6605	-102.968	30.7064	0
-103.126	30.6621	-103.073	30.7079	0
-103.074	30.6613	-103.021	30.7072	11
-103.18	30.5727	-103.127	30.6185	1
-103.284	30.5741	-103.231	30.6199	0
-103.283	30.6192	-103.23	30.665	0
-103.179	30.6177	-103.126	30.6636	0
-103.231	30.6185	-103.178	30.6643	0
-103.178	30.6628	-103.125	30.7087	0
-103.23	30.6636	-103.177	30.7094	0
-103.282	30.6643	-103.229	30.7101	1
-103.282	30.7094	-103.229	30.7552	0
-103.229	30.7087	-103.176	30.7545	0
-103.44	30.5761	-103.387	30.6219	0
-103.336	30.5748	-103.283	30.6206	0
-103.335	30.6199	-103.282	30.6657	0
-103.387	30.6206	-103.335	30.6663	1
-103.44	30.6212	-103.387	30.667	0
-103.439	30.6663	-103.386	30.7121	0
-103.387	30.6657	-103.334	30.7114	0
-103.335	30.665	-103.282	30.7108	0
-103.334	30.7101	-103.281	30.7559	6
-103.386	30.7108	-103.333	30.7565	9
-103.125	30.7072	-103.072	30.753	4
-103.073	30.7064	-103.02	30.7523	0
-103.021	30.7056	-102.967	30.7515	0
-103.072	30.7515	-103.019	30.7974	1
-103.02	30.7507	-102.967	30.7966	0
-103.124	30.7523	-103.071	30.7981	2
-103.071	30.7966	-103.018	30.8424	0
-103.019	30.7958	-102.966	30.8417	0
-103.123	30.7974	-103.07	30.8432	0
-103.07	30.8417	-103.017	30.8875	0
-103.438	30.7114	-103.385	30.7572	0
-103.385	30.7559	-103.332	30.8016	1
-103.333	30.7552	-103.28	30.801	0
-103.437	30.7565	-103.384	30.8023	0
-103.384	30.801	-103.331	30.8467	0
-103.437	30.8016	-103.384	30.8474	4
-103.332	30.8003	-103.279	30.8461	0
-103.436	30.8467	-103.383	30.8925	10
-103.384	30.8461	-103.331	30.8918	16
-103.331	30.8454	-103.278	30.8912	0
-103.177	30.7079	-103.124	30.7538	11
-103.229	30.7538	-103.175	30.7996	0
-103.176	30.753	-103.123	30.7989	0
-103.281	30.7545	-103.228	30.8003	0
-103.175	30.7981	-103.122	30.844	0
-103.228	30.7989	-103.175	30.8447	0
-103.28	30.7996	-103.227	30.8454	0
-103.279	30.8447	-103.226	30.8905	4
-103.227	30.844	-103.174	30.8898	0
-103.175	30.8432	-103.121	30.8891	0
-103.018	30.8408	-102.965	30.8867	0
-103.122	30.8424	-103.069	30.8883	1
-103.069	30.8867	-103.016	30.9326	12
-103.017	30.8859	-102.964	30.9318	6
-103.121	30.8875	-103.068	30.9334	0
-103.121	30.9326	-103.067	30.9785	6
-103.068	30.9318	-103.015	30.9777	1
-103.016	30.931	-102.963	30.9769	11
-103.015	30.9761	-102.962	31.022	20
-103.12	30.9777	-103.066	31.0236	12
-103.331	30.8905	-103.278	30.9363	0
-103.383	30.8912	-103.33	30.9369	7
-103.435	30.8918	-103.382	30.9376	0
-103.434	30.9369	-103.381	30.9827	28
-103.382	30.9363	-103.329	30.982	6
-103.33	30.9356	-103.277	30.9814	5
-103.381	30.9814	-103.328	31.0271	38
-103.329	30.9807	-103.276	31.0265	25
-103.434	30.982	-103.381	31.0278	65
-103.433	31.0271	-103.38	31.0729	69
-103.226	30.8891	-103.173	30.9349	0
-103.278	30.8898	-103.225	30.9356	0
-103.174	30.8883	-103.121	30.9342	0
-103.173	30.9334	-103.12	30.9792	10
-103.225	30.9342	-103.172	30.98	3
-103.278	30.9349	-103.224	30.9807	2
-103.172	30.9785	-103.119	31.0243	8
-103.277	30.98	-103.224	31.0258	34
-103.224	30.9792	-103.171	31.0251	34
-103.171	31.0236	-103.118	31.0694	21
-103.067	30.9769	-103.014	31.0228	9
-103.119	31.0228	-103.066	31.0687	20
-103.014	31.0212	-102.961	31.0671	33
-103.066	31.022	-103.013	31.0679	29
-103.013	31.0663	-102.96	31.1122	37
-103.066	31.0671	-103.012	31.113	74
-103.118	31.0679	-103.065	31.1138	60
-103.012	31.1114	-102.959	31.1573	22
-103.065	31.1122	-103.011	31.1581	48
-103.117	31.113	-103.064	31.1589	113
-103.276	31.0251	-103.223	31.0709	21
-103.224	31.0243	-103.17	31.0702	98
-103.17	31.0687	-103.117	31.1145	45
-103.223	31.0694	-103.169	31.1153	61
-103.275	31.0702	-103.222	31.116	59
-103.274	31.1153	-103.221	31.1611	36
-103.222	31.1145	-103.169	31.1604	30
-103.169	31.1138	-103.116	31.1596	90
-103.273	31.1604	-103.22	31.2062	62
-103.169	31.1589	-103.115	31.2047	63
-103.328	31.0258	-103.275	31.0716	60
-103.381	31.0265	-103.327	31.0722	40
-103.327	31.0709	-103.274	31.1167	73
-103.432	31.0722	-103.379	31.118	34
-103.38	31.0716	-103.327	31.1173	18
-103.327	31.116	-103.273	31.1618	35
-103.432	31.1173	-103.378	31.1631	60
-103.379	31.1167	-103.326	31.1624	16
-103.378	31.1618	-103.325	31.2075	45
-103.326	31.1611	-103.273	31.2069	23
-103.431	31.1624	-103.378	31.2082	23
-103.378	31.2069	-103.324	31.2526	55
-103.325	31.2062	-103.272	31.2519	51
-103.43	31.2075	-103.377	31.2533	80
-103.377	31.2519	-103.324	31.2977	167
-103.324	31.2513	-103.271	31.297	111
-103.429	31.2526	-103.376	31.2984	144
-103.324	31.2963	-103.27	31.3421	53
-103.376	31.297	-103.323	31.3428	82
-103.429	31.2977	-103.375	31.3435	125
-103.221	31.1596	-103.168	31.2054	91
-103.168	31.2039	-103.114	31.2498	47
-103.273	31.2054	-103.219	31.2513	69
-103.22	31.2047	-103.167	31.2505	63
-103.219	31.2498	-103.166	31.2956	79
-103.272	31.2505	-103.218	31.2963	33
-103.167	31.249	-103.113	31.2949	38
-103.218	31.2949	-103.165	31.3407	45
-103.166	31.2941	-103.113	31.34	67
-103.271	31.2956	-103.218	31.3414	157
-103.064	31.1573	-103.01	31.2032	61
-103.011	31.1565	-102.958	31.2024	73
-103.116	31.1581	-103.063	31.2039	203
-103.063	31.2024	-103.009	31.2483	16
-103.01	31.2015	-102.957	31.2475	17
-103.115	31.2032	-103.062	31.249	49
-103.009	31.2466	-102.956	31.2925	35
-103.062	31.2475	-103.008	31.2933	55
-103.114	31.2483	-103.061	31.2941	57
-103.061	31.2925	-103.007	31.3384	70
-103.113	31.2933	-103.06	31.3392	38
-103.008	31.2917	-102.955	31.3376	28
-103.06	31.3376	-103.007	31.3835	31
-103.007	31.3368	-102.954	31.3827	12
-103.113	31.3384	-103.059	31.3843	45
-103.112	31.3835	-103.058	31.4294	85
-103.059	31.3827	-103.006	31.4286	5
-103.007	31.3819	-102.953	31.4278	9
-103.058	31.4278	-103.005	31.4737	11
-103.006	31.427	-102.952	31.4729	39
-103.375	31.3421	-103.322	31.3879	131
-103.323	31.3414	-103.269	31.3872	60
-103.428	31.3428	-103.374	31.3886	165
-103.427	31.3879	-103.374	31.4337	204
-103.374	31.3872	-103.321	31.433	134
-103.322	31.3865	-103.269	31.4323	83
-103.426	31.433	-103.373	31.4788	199
-103.374	31.4323	-103.32	31.4781	202
-103.321	31.4316	-103.268	31.4774	52
-103.426	31.4781	-103.372	31.5239	84
-103.165	31.3392	-103.112	31.3851	36
-103.27	31.3407	-103.217	31.3865	55
-103.218	31.34	-103.164	31.3858	52
-103.269	31.3858	-103.216	31.4316	74
-103.217	31.3851	-103.163	31.4309	78
-103.164	31.3843	-103.111	31.4302	56
-103.269	31.4309	-103.215	31.4767	143
-103.163	31.4294	-103.11	31.4753	32
-103.216	31.4302	-103.162	31.476	69
-103.215	31.4753	-103.162	31.5211	119
-103.111	31.4286	-103.057	31.4745	52
-103.005	31.4721	-102.951	31.518	24
-103.057	31.4729	-103.004	31.5188	25
-103.11	31.4737	-103.056	31.5196	26
-103.004	31.5171	-102.95	31.5631	57
-103.056	31.518	-103.003	31.5639	25
-103.109	31.5188	-103.055	31.5647	7
-103.055	31.5631	-103.002	31.609	44
-103.003	31.5622	-102.949	31.6081	52
-103.108	31.5639	-103.054	31.6097	38
-102.806	30.9726	-102.752	31.0186	0
-102.753	30.9717	-102.7	31.0177	0
-102.701	30.9708	-102.648	31.0168	0
-102.805	31.0177	-102.751	31.0637	0
-102.752	31.0168	-102.699	31.0628	3
-102.7	31.0159	-102.647	31.0619	2
-102.804	31.0628	-102.75	31.1088	7
-102.699	31.0609	-102.645	31.107	12
-102.751	31.0619	-102.698	31.1079	8
-102.698	31.106	-102.644	31.152	12
-102.649	30.9698	-102.595	31.0159	0
-102.596	30.9688	-102.543	31.0149	1
-102.543	31.0129	-102.489	31.059	0
-102.648	31.0149	-102.594	31.0609	0
-102.595	31.0139	-102.542	31.06	0
-102.542	31.058	-102.488	31.1041	6
-102.647	31.06	-102.593	31.106	2
-102.594	31.059	-102.541	31.105	1
-102.645	31.105	-102.592	31.1511	9
-102.541	31.103	-102.487	31.1491	2
-102.91	30.9744	-102.857	31.0204	4
-102.963	30.9753	-102.909	31.0212	47
-102.858	30.9735	-102.805	31.0195	33
-102.857	31.0186	-102.804	31.0646	10
-102.962	31.0204	-102.908	31.0663	24
-102.909	31.0195	-102.856	31.0654	15
-102.856	31.0637	-102.803	31.1097	2
-102.908	31.0646	-102.855	31.1105	8
-102.961	31.0654	-102.907	31.1114	32
-102.96	31.1105	-102.906	31.1565	41
-102.75	31.107	-102.697	31.153	12
-102.803	31.1079	-102.749	31.1539	12
-102.697	31.1511	-102.643	31.1971	2
-102.749	31.152	-102.696	31.198	23
-102.802	31.153	-102.748	31.199	23
-102.748	31.1971	-102.695	31.2431	6
-102.801	31.198	-102.747	31.244	37
-102.696	31.1962	-102.642	31.2422	0
-102.695	31.2412	-102.641	31.2873	35
-102.799	31.2431	-102.746	31.2891	17
-102.593	31.1041	-102.54	31.1501	15
-102.54	31.1481	-102.486	31.1942	0
-102.592	31.1491	-102.538	31.1952	5
-102.644	31.1501	-102.591	31.1962	0
-102.643	31.1952	-102.59	31.2412	1
-102.591	31.1942	-102.537	31.2403	3
-102.538	31.1932	-102.485	31.2393	0
-102.537	31.2383	-102.484	31.2843	0
-102.59	31.2393	-102.536	31.2853	8
-102.642	31.2403	-102.588	31.2863	40
-102.855	31.1088	-102.802	31.1548	0
-102.907	31.1097	-102.854	31.1556	4
-102.959	31.1556	-102.905	31.2015	26
-102.906	31.1548	-102.853	31.2007	0
-102.854	31.1539	-102.801	31.1998	8
-102.905	31.1998	-102.852	31.2458	6
-102.853	31.199	-102.799	31.2449	19
-102.958	31.2007	-102.904	31.2466	12
-102.852	31.244	-102.798	31.29	25
-102.904	31.2449	-102.851	31.2909	10
-102.747	31.2422	-102.693	31.2882	9
-102.693	31.2863	-102.64	31.3323	12
-102.798	31.2882	-102.745	31.3342	0
-102.746	31.2873	-102.692	31.3333	17
-102.797	31.3333	-102.744	31.3793	1
-102.692	31.3314	-102.639	31.3774	6
-102.745	31.3323	-102.691	31.3784	1
-102.744	31.3774	-102.69	31.4234	0
-102.691	31.3765	-102.638	31.4225	15
-102.796	31.3784	-102.743	31.4244	8
-102.957	31.2458	-102.903	31.2917	0
-102.851	31.2891	-102.797	31.3351	8
-102.956	31.2909	-102.902	31.3368	0
-102.903	31.29	-102.85	31.336	4
-102.955	31.336	-102.901	31.3819	6
-102.85	31.3342	-102.796	31.3802	19
-102.902	31.3351	-102.849	31.381	40
-102.901	31.3802	-102.848	31.4261	18
-102.954	31.381	-102.9	31.427	70
-102.849	31.3793	-102.795	31.4252	9
-102.641	31.2853	-102.587	31.3314	46
-102.588	31.2843	-102.535	31.3304	48
-102.536	31.2833	-102.482	31.3294	4
-102.587	31.3294	-102.534	31.3755	0
-102.535	31.3284	-102.481	31.3745	0
-102.64	31.3304	-102.586	31.3765	13
-102.586	31.3745	-102.532	31.4206	20
-102.534	31.3735	-102.48	31.4196	50
-102.639	31.3755	-102.585	31.4215	21
-102.585	31.4196	-102.531	31.4656	17
-102.532	31.4185	-102.479	31.4646	17
-102.638	31.4206	-102.584	31.4666	13
-102.584	31.4646	-102.53	31.5107	7
-102.531	31.4636	-102.477	31.5097	37
-102.636	31.4656	-102.583	31.5117	13
-102.635	31.5107	-102.582	31.5568	33
-102.53	31.5087	-102.476	31.5548	14
-102.583	31.5097	-102.529	31.5558	18
-102.634	31.5558	-102.58	31.6018	10
-102.529	31.5537	-102.475	31.5998	0
-104.009	30.8357	-103.959	30.853	0
-103.959	30.8175	-103.906	30.8526	0
-104.063	30.8539	-104.011	30.8986	0
-104.011	30.8526	-103.958	30.8982	0
-103.959	30.8522	-103.906	30.8978	0
-104.083	30.8855	-104.063	30.8987	0
-104.291	30.9831	-104.271	30.9902	0
-104.271	30.964	-104.219	30.9901	0
-104.376	31.0022	-104.323	31.0358	0
-104.324	30.9901	-104.271	31.0355	0
-104.271	30.9898	-104.219	31.0352	0
-104.376	31.0355	-104.323	31.0809	0
-104.169	30.9436	-104.167	30.9444	0
-104.115	30.8986	-104.062	30.944	0
-104.167	30.9173	-104.115	30.9444	0
-104.167	30.944	-104.114	30.9895	0
-104.219	30.9444	-104.167	30.9898	0
-104.115	30.9437	-104.062	30.9891	0
-104.219	30.9895	-104.166	31.0349	0
-104.114	30.9888	-104.062	31.0343	0
-104.167	30.9891	-104.114	31.0346	0
-104.219	31.0346	-104.166	31.08	0
-103.543	30.7127	-103.49	30.7584	0
-103.542	30.7578	-103.489	30.8035	0
-103.49	30.7572	-103.437	30.8029	11
-103.594	30.7584	-103.541	30.8041	0
-103.541	30.8029	-103.488	30.8486	0
-103.489	30.8023	-103.436	30.848	7
-103.593	30.8035	-103.54	30.8492	0
-103.488	30.8474	-103.435	30.8931	0
-103.593	30.8486	-103.54	30.8943	0
-103.54	30.848	-103.488	30.8937	0
-103.855	30.7921	-103.802	30.8067	0
-103.803	30.7763	-103.75	30.8062	0
-103.864	30.8045	-103.855	30.8067	0
-103.855	30.8062	-103.802	30.8518	0
-103.907	30.8067	-103.854	30.8522	0
-103.802	30.8057	-103.75	30.8513	0
-103.854	30.8513	-103.801	30.8969	0
-103.906	30.8518	-103.854	30.8973	0
-103.802	30.8508	-103.749	30.8964	0
-103.713	30.7539	-103.699	30.7602	0
-103.699	30.7595	-103.646	30.8052	0
-103.751	30.7601	-103.698	30.8057	0
-103.646	30.759	-103.593	30.8046	0
-103.698	30.8046	-103.645	30.8503	0
-103.75	30.8052	-103.697	30.8508	0
-103.646	30.8041	-103.593	30.8497	0
-103.697	30.8497	-103.644	30.8954	0
-103.645	30.8492	-103.592	30.8948	0
-103.75	30.8503	-103.697	30.8959	0
-103.906	30.8969	-103.853	30.9424	0
-103.854	30.8964	-103.801	30.942	0
-103.801	30.8959	-103.748	30.9415	0
-103.853	30.9415	-103.8	30.9871	0
-103.801	30.941	-103.748	30.9866	0
-103.905	30.942	-103.853	30.9875	0
-103.905	30.9871	-103.852	31.0326	0
-103.853	30.9866	-103.8	31.0322	2
-103.8	30.9861	-103.747	31.0317	9
-103.8	31.0312	-103.747	31.0768	19
-103.54	30.8931	-103.487	30.9388	7
-103.488	30.8925	-103.434	30.9382	15
-103.592	30.8937	-103.539	30.9394	0
-103.487	30.9376	-103.434	30.9833	7
-103.591	30.9388	-103.538	30.9845	18
-103.539	30.9382	-103.486	30.9839	24
-103.538	30.9833	-103.485	31.029	51
-103.486	30.9827	-103.433	31.0284	39
-103.591	30.9839	-103.538	31.0296	20
-103.485	31.0278	-103.432	31.0735	65
-103.644	30.8943	-103.591	30.94	13
-103.697	30.8948	-103.644	30.9405	0
-103.749	30.8954	-103.696	30.941	0
-103.696	30.94	-103.643	30.9856	0
-103.644	30.9394	-103.591	30.9851	4
-103.748	30.9405	-103.695	30.9861	0
-103.643	30.9845	-103.59	31.0302	0
-103.695	30.9851	-103.642	31.0307	0
-103.748	30.9856	-103.695	31.0312	10
-103.642	31.0296	-103.589	31.0753	45
-103.852	31.0317	-103.799	31.0773	0
-103.904	31.0322	-103.851	31.0778	0
-103.851	31.0768	-103.798	31.1224	0
-103.799	31.0763	-103.746	31.1219	9
-103.904	31.0773	-103.851	31.1229	0
-103.851	31.1219	-103.798	31.1675	4
-103.903	31.1224	-103.85	31.168	0
-103.798	31.1214	-103.745	31.167	8
-103.85	31.167	-103.797	31.2126	7
-103.798	31.1665	-103.745	31.2121	9
-103.695	31.0302	-103.642	31.0758	5
-103.747	31.0307	-103.694	31.0763	1
-103.642	31.0747	-103.589	31.1204	35
-103.747	31.0758	-103.694	31.1214	0
-103.694	31.0753	-103.641	31.1209	18
-103.746	31.1209	-103.693	31.1665	0
-103.641	31.1198	-103.588	31.1655	26
-103.694	31.1204	-103.641	31.166	10
-103.745	31.166	-103.692	31.2116	20
-103.641	31.1649	-103.587	31.2106	93
-103.958	30.8973	-103.905	30.9429	0
-104.063	30.8982	-104.01	30.9437	0
-104.011	30.8978	-103.958	30.9433	0
-103.958	30.9424	-103.905	30.988	0
-104.062	30.9433	-104.01	30.9888	0
-104.01	30.9429	-103.957	30.9884	0
-103.957	30.9875	-103.904	31.0331	0
-104.062	30.9884	-104.009	31.0339	0
-104.01	30.988	-103.957	31.0335	3
-104.062	31.0335	-104.009	31.079	0
-104.398	31.0249	-104.376	31.0359	0
-104.488	31.0777	-104.48	31.0814	0
-104.428	31.0358	-104.376	31.0811	0
-104.48	31.0513	-104.428	31.0814	0
-104.533	31.0814	-104.48	31.1267	0
-104.428	31.0809	-104.375	31.1263	1
-104.48	31.0811	-104.428	31.1265	0
-104.48	31.1263	-104.427	31.1716	0
-104.428	31.126	-104.375	31.1714	0
-104.533	31.1265	-104.48	31.1718	0
-104.48	31.1714	-104.427	31.2167	0
-104.427	31.1711	-104.375	31.2165	0
-104.166	31.0343	-104.114	31.0797	0
-104.114	31.0339	-104.061	31.0794	0
-104.218	31.0797	-104.166	31.1252	0
-104.166	31.0794	-104.113	31.1248	0
-104.114	31.079	-104.061	31.1245	1
-104.113	31.1241	-104.06	31.1696	0
-104.166	31.1245	-104.113	31.1699	0
-104.218	31.1248	-104.165	31.1703	1
-104.218	31.1699	-104.165	31.2154	0
-104.113	31.1692	-104.06	31.2147	0
-104.009	31.0331	-103.956	31.0786	0
-103.957	31.0326	-103.904	31.0782	0
-103.956	31.0778	-103.903	31.1233	0
-104.061	31.0786	-104.008	31.1241	0
-104.009	31.0782	-103.956	31.1237	0
-104.061	31.1237	-104.008	31.1692	1
-104.008	31.1233	-103.955	31.1688	0
-103.956	31.1229	-103.903	31.1684	0
-104.06	31.1688	-104.007	31.2143	0
-104.008	31.1684	-103.955	31.2139	0
-104.323	31.0352	-104.271	31.0806	0
-104.271	31.0349	-104.218	31.0804	0
-104.376	31.0806	-104.323	31.126	0
-104.323	31.0804	-104.27	31.1257	0
-104.271	31.08	-104.218	31.1255	0
-104.375	31.1257	-104.323	31.1711	0
-104.323	31.1255	-104.27	31.1709	0
-104.27	31.1252	-104.218	31.1706	0
-104.27	31.1703	-104.217	31.2157	0
-104.375	31.1709	-104.322	31.2162	0
-104.165	31.1696	-104.112	31.215	0
-104.165	31.2147	-104.112	31.2602	0
-104.112	31.2143	-104.059	31.2598	1
-104.217	31.215	-104.164	31.2605	1
-104.164	31.2598	-104.111	31.3053	1
-104.217	31.2602	-104.164	31.3056	0
-104.112	31.2594	-104.059	31.3049	3
-104.216	31.3053	-104.164	31.3507	1
-104.164	31.3049	-104.111	31.3504	0
-104.111	31.3045	-104.058	31.35	7
-103.955	31.168	-103.902	31.2135	4
-104.06	31.2139	-104.007	31.2594	0
-104.007	31.2135	-103.954	31.259	0
-103.955	31.2131	-103.902	31.2586	22
-104.059	31.259	-104.006	31.3045	12
-104.007	31.2586	-103.954	31.3041	40
-103.954	31.2582	-103.901	31.3037	9
-104.006	31.3037	-103.953	31.3492	0
-103.954	31.3033	-103.901	31.3488	9
-104.059	31.3041	-104.006	31.3496	0
-104.532	31.1716	-104.48	31.2169	0
-104.48	31.2165	-104.427	31.2618	0
-104.427	31.2162	-104.374	31.2616	0
-104.532	31.2167	-104.479	31.262	0
-104.427	31.2614	-104.374	31.3067	0
-104.532	31.2618	-104.479	31.3071	0
-104.479	31.2616	-104.427	31.3069	0
-104.479	31.3067	-104.426	31.352	0
-104.427	31.3065	-104.374	31.3518	0
-104.532	31.3069	-104.479	31.3522	0
-104.323	31.1706	-104.27	31.216	0
-104.322	31.2157	-104.269	31.2611	0
-104.375	31.216	-104.322	31.2614	0
-104.27	31.2154	-104.217	31.2608	1
-104.322	31.2608	-104.269	31.3062	0
-104.374	31.2611	-104.322	31.3065	0
-104.269	31.2605	-104.216	31.3059	0
-104.322	31.3059	-104.269	31.3513	0
-104.374	31.3062	-104.321	31.3516	0
-104.269	31.3056	-104.216	31.351	3
-104.557	31.1041	-104.533	31.1268	0
-104.559	31.1267	-104.532	31.1719	0
-104.563	31.1718	-104.532	31.217	0
-104.567	31.2169	-104.532	31.2621	0
-104.573	31.262	-104.532	31.3073	0
-104.582	31.3071	-104.531	31.3524	0
-104.598	31.3641	-104.584	31.3976	0
-104.584	31.3522	-104.531	31.3975	0
-104.627	31.3975	-104.584	31.4428	0
-104.584	31.3974	-104.531	31.4427	0
-104.584	31.4425	-104.531	31.4878	0
-104.636	31.4427	-104.583	31.4879	0
-104.66	31.457	-104.636	31.488	0
-104.583	31.4876	-104.531	31.5329	0
-103.538	31.0284	-103.485	31.0741	55
-103.59	31.029	-103.537	31.0747	31
-103.589	31.0741	-103.536	31.1198	59
-103.485	31.0729	-103.432	31.1186	47
-103.537	31.0735	-103.484	31.1192	96
-103.484	31.118	-103.431	31.1637	27
-103.536	31.1186	-103.483	31.1643	95
-103.589	31.1192	-103.536	31.1649	113
-103.588	31.1643	-103.535	31.21	115
-103.536	31.1637	-103.483	31.2094	142
-103.903	31.1675	-103.85	31.2131	6
-103.85	31.2121	-103.797	31.2577	2
-103.902	31.2126	-103.849	31.2582	17
-103.797	31.2116	-103.744	31.2572	0
-103.902	31.2577	-103.849	31.3033	4
-103.849	31.2572	-103.796	31.3028	10
-103.797	31.2567	-103.744	31.3023	0
-103.901	31.3028	-103.848	31.3484	2
-103.796	31.3018	-103.743	31.3474	8
-103.849	31.3023	-103.796	31.3479	9
-103.483	31.1631	-103.43	31.2088	69
-103.483	31.2082	-103.429	31.2539	124
-103.587	31.2094	-103.534	31.2551	122
-103.535	31.2088	-103.482	31.2545	119
-103.482	31.2533	-103.429	31.299	57
-103.587	31.2545	-103.534	31.3002	139
-103.534	31.2539	-103.481	31.2996	95
-103.481	31.2984	-103.428	31.3441	166
-103.586	31.2996	-103.533	31.3453	83
-103.534	31.299	-103.48	31.3447	153
-103.693	31.1655	-103.64	31.2111	39
-103.745	31.2111	-103.692	31.2567	4
-103.692	31.2106	-103.639	31.2562	38
-103.64	31.21	-103.587	31.2557	51
-103.744	31.2562	-103.691	31.3018	8
-103.639	31.2551	-103.586	31.3008	67
-103.692	31.2557	-103.639	31.3013	52
-103.691	31.3008	-103.638	31.3464	55
-103.744	31.3013	-103.691	31.3469	42
-103.639	31.3002	-103.585	31.3459	157
-103.743	31.3464	-103.69	31.392	21
-103.691	31.3459	-103.637	31.3915	118
-103.638	31.3453	-103.585	31.391	131
-103.69	31.391	-103.637	31.4366	72
-103.742	31.3915	-103.689	31.4371	22
-103.637	31.3904	-103.584	31.4361	94
-103.689	31.4361	-103.636	31.4817	45
-103.742	31.4366	-103.689	31.4823	8
-103.637	31.4355	-103.583	31.4812	269
-103.689	31.4812	-103.635	31.5268	73
-103.48	31.3435	-103.427	31.3892	209
-103.585	31.3447	-103.532	31.3904	92
-103.533	31.3441	-103.48	31.3898	181
-103.48	31.3886	-103.426	31.4343	227
-103.585	31.3898	-103.531	31.4355	118
-103.532	31.3892	-103.479	31.4349	46
-103.531	31.4343	-103.478	31.48	121
-103.479	31.4337	-103.426	31.4794	98
-103.584	31.4349	-103.531	31.4806	115
-103.531	31.4794	-103.477	31.5251	86
-103.796	31.3469	-103.742	31.3926	8
-103.901	31.3479	-103.848	31.3935	4
-103.848	31.3474	-103.795	31.393	9
-103.795	31.392	-103.742	31.4377	4
-103.9	31.393	-103.847	31.4386	2
-103.848	31.3926	-103.794	31.4381	10
-103.847	31.4377	-103.794	31.4832	30
-103.9	31.4381	-103.847	31.4837	0
-103.794	31.4371	-103.741	31.4828	12
-103.794	31.4823	-103.741	31.5279	6
-103.899	31.4832	-103.846	31.5288	1
-103.847	31.4828	-103.793	31.5283	0
-103.846	31.5279	-103.793	31.5734	122
-103.793	31.5274	-103.74	31.573	0
-103.899	31.5283	-103.845	31.5739	24
-103.845	31.573	-103.792	31.6186	152
-103.793	31.5725	-103.739	31.6181	40
-103.898	31.5734	-103.845	31.619	73
-103.898	31.6186	-103.844	31.6641	103
-103.792	31.6176	-103.739	31.6632	97
-103.478	31.4788	-103.425	31.5245	60
-103.583	31.48	-103.53	31.5257	174
-103.53	31.5245	-103.477	31.5702	35
-103.477	31.5239	-103.424	31.5696	88
-103.583	31.5251	-103.529	31.5708	51
-103.529	31.5696	-103.476	31.6153	78
-103.582	31.5702	-103.529	31.6159	74
-103.477	31.5689	-103.423	31.6147	164
-103.476	31.614	-103.422	31.6598	102
-103.581	31.6153	-103.528	31.661	88
-103.741	31.4817	-103.688	31.5274	49
-103.636	31.4806	-103.583	31.5263	92
-103.688	31.5263	-103.635	31.5719	39
-103.635	31.5257	-103.582	31.5714	38
-103.741	31.5268	-103.687	31.5725	17
-103.687	31.5714	-103.634	31.617	64
-103.635	31.5708	-103.581	31.6165	47
-103.74	31.5719	-103.687	31.6176	85
-103.739	31.617	-103.686	31.6627	116
-103.634	31.6159	-103.581	31.6616	14
-102.743	31.4225	-102.689	31.4685	1
-102.69	31.4215	-102.636	31.4676	20
-102.795	31.4234	-102.742	31.4694	10
-102.689	31.4666	-102.635	31.5127	57
-102.742	31.4676	-102.688	31.5136	3
-102.794	31.4685	-102.741	31.5145	41
-102.741	31.5127	-102.687	31.5587	40
-102.688	31.5117	-102.634	31.5577	76
-102.793	31.5136	-102.739	31.5596	24
-102.687	31.5568	-102.633	31.6028	0
-102.953	31.4261	-102.899	31.4721	44
-102.848	31.4244	-102.794	31.4703	0
-102.9	31.4252	-102.847	31.4712	8
-102.952	31.4712	-102.898	31.5171	22
-102.847	31.4694	-102.793	31.5154	30
-102.899	31.4703	-102.846	31.5163	16
-102.898	31.5154	-102.845	31.5614	14
-102.846	31.5145	-102.792	31.5605	60
-102.951	31.5163	-102.897	31.5622	39
-102.897	31.5605	-102.844	31.6064	12
-102.792	31.5587	-102.738	31.6047	5
-102.739	31.5577	-102.686	31.6037	23
-102.791	31.6037	-102.737	31.6497	0
-102.738	31.6028	-102.685	31.6488	0
-102.686	31.6018	-102.632	31.6479	9
-102.737	31.6479	-102.683	31.6939	19
-102.685	31.6469	-102.631	31.693	4
-102.79	31.6488	-102.736	31.6948	10
-102.683	31.692	-102.63	31.738	15
-102.736	31.693	-102.682	31.739	0
-102.845	31.5596	-102.791	31.6056	15
-102.95	31.5614	-102.896	31.6073	63
-102.844	31.6047	-102.79	31.6507	2
-102.896	31.6056	-102.843	31.6515	8
-102.949	31.6064	-102.895	31.6524	24
-102.948	31.6515	-102.894	31.6975	6
-102.895	31.6507	-102.842	31.6966	5
-102.843	31.6497	-102.789	31.6957	1
-102.842	31.6948	-102.788	31.7408	23
-102.894	31.6957	-102.841	31.7417	22
-102.582	31.5548	-102.528	31.6009	0
-102.633	31.6009	-102.579	31.6469	10
-102.528	31.5988	-102.474	31.6449	18
-102.58	31.5998	-102.527	31.6459	18
-102.527	31.6439	-102.473	31.69	16
-102.632	31.6459	-102.578	31.692	45
-102.579	31.6449	-102.525	31.691	27
-102.525	31.6889	-102.471	31.7351	0
-102.473	31.6879	-102.419	31.734	22
-102.631	31.691	-102.577	31.7371	43
-102.789	31.6939	-102.735	31.7399	5
-102.735	31.738	-102.681	31.7841	0
-102.682	31.7371	-102.628	31.7831	25
-102.788	31.739	-102.734	31.785	0
-102.734	31.7831	-102.68	31.8291	14
-102.628	31.7811	-102.575	31.8272	43
-102.681	31.7821	-102.627	31.8282	6
-102.68	31.8272	-102.626	31.8732	44
-102.733	31.8282	-102.679	31.8742	44
-102.627	31.8262	-102.573	31.8723	64
-102.578	31.69	-102.524	31.7361	2
-102.577	31.7351	-102.523	31.7811	45
-102.524	31.734	-102.47	31.7801	20
-102.63	31.7361	-102.576	31.7821	10
-102.576	31.7801	-102.522	31.8262	59
-102.523	31.7791	-102.469	31.8252	103
-102.47	31.778	-102.416	31.8241	33
-102.575	31.8252	-102.521	31.8713	28
-102.469	31.8231	-102.415	31.8692	41
-102.522	31.8241	-102.468	31.8703	16
-102.947	31.6966	-102.893	31.7426	45
-102.841	31.7399	-102.787	31.7859	0
-102.893	31.7408	-102.84	31.7868	6
-102.946	31.7417	-102.892	31.7876	19
-102.84	31.785	-102.786	31.831	0
-102.787	31.7841	-102.733	31.8301	0
-102.892	31.7859	-102.838	31.8319	0
-102.786	31.8291	-102.732	31.8751	0
-102.891	31.831	-102.837	31.8769	13
-102.838	31.8301	-102.785	31.876	15
-102.679	31.8723	-102.625	31.9183	30
-102.732	31.8732	-102.678	31.9193	42
-102.626	31.8713	-102.572	31.9173	1
-102.678	31.9173	-102.624	31.9634	14
-102.625	31.9163	-102.571	31.9624	68
-102.731	31.9183	-102.677	31.9644	8
-102.677	31.9624	-102.623	32.0085	65
-102.624	31.9614	-102.57	32.0075	116
-102.73	31.9634	-102.676	32.0094	38
-102.676	32.0075	-102.622	32.0535	37
-102.521	31.8692	-102.466	31.9153	3
-102.468	31.8682	-102.414	31.9143	46
-102.573	31.8703	-102.519	31.9163	15
-102.519	31.9143	-102.465	31.9604	13
-102.466	31.9132	-102.412	31.9593	73
-102.572	31.9153	-102.518	31.9614	3
-102.518	31.9593	-102.464	32.0055	45
-102.571	31.9604	-102.517	32.0065	30
-102.465	31.9583	-102.411	32.0044	29
-102.517	32.0044	-102.463	32.0505	54
-103.373	31.4774	-103.319	31.5232	84
-103.32	31.4767	-103.267	31.5225	144
-103.319	31.5218	-103.266	31.5676	80
-103.372	31.5225	-103.319	31.5683	170
-103.425	31.5232	-103.371	31.5689	99
-103.319	31.5669	-103.265	31.6127	77
-103.371	31.5676	-103.318	31.6134	81
-103.424	31.5683	-103.371	31.614	152
-103.318	31.612	-103.264	31.6578	97
-103.371	31.6127	-103.317	31.6585	86
-103.162	31.4745	-103.109	31.5203	67
-103.268	31.476	-103.214	31.5218	91
-103.214	31.5203	-103.161	31.5662	135
-103.267	31.5211	-103.213	31.5669	60
-103.162	31.5196	-103.108	31.5654	74
-103.161	31.5647	-103.107	31.6105	66
-103.213	31.5654	-103.16	31.6113	59
-103.266	31.5662	-103.212	31.612	95
-103.212	31.6105	-103.159	31.6564	56
-103.265	31.6113	-103.212	31.6571	71
-103.16	31.6097	-103.106	31.6556	42
-103.212	31.6556	-103.158	31.7014	64
-103.264	31.6564	-103.211	31.7022	52
-103.159	31.6548	-103.105	31.7007	17
-103.158	31.6999	-103.104	31.7458	2
-103.264	31.7014	-103.21	31.7473	75
-103.211	31.7007	-103.157	31.7465	48
-103.21	31.7458	-103.156	31.7916	18
-103.263	31.7465	-103.209	31.7924	45
-103.157	31.745	-103.103	31.7909	70
-103.107	31.609	-103.053	31.6548	8
-103.002	31.6073	-102.948	31.6532	44
-103.054	31.6081	-103.001	31.654	14
-103.106	31.654	-103.053	31.6999	3
-103.053	31.6532	-103	31.6991	29
-103.001	31.6524	-102.947	31.6983	11
-103.053	31.6983	-102.999	31.7442	38
-103	31.6975	-102.946	31.7434	87
-103.105	31.6991	-103.052	31.745	37
-102.999	31.7426	-102.945	31.7885	25
-103.423	31.6134	-103.37	31.6591	128
-103.317	31.6571	-103.264	31.7029	61
-103.37	31.6578	-103.316	31.7036	107
-103.422	31.6585	-103.369	31.7042	96
-103.316	31.7022	-103.263	31.748	88
-103.369	31.7029	-103.315	31.7487	105
-103.422	31.7036	-103.368	31.7493	93
-103.368	31.748	-103.315	31.7938	145
-103.421	31.7487	-103.367	31.7944	54
-103.315	31.7473	-103.262	31.7931	151
-103.052	31.7434	-102.998	31.7893	35
-103.104	31.7442	-103.051	31.7901	84
-102.998	31.7876	-102.944	31.8336	5
-102.945	31.7868	-102.891	31.8327	0
-103.051	31.7885	-102.997	31.8344	13
-102.997	31.8327	-102.943	31.8786	21
-103.05	31.8336	-102.996	31.8795	38
-102.944	31.8319	-102.89	31.8778	7
-102.996	31.8778	-102.942	31.9237	36
-102.943	31.8769	-102.889	31.9229	10
-103.103	31.7893	-103.05	31.8352	23
-103.156	31.7901	-103.103	31.836	73
-103.209	31.7909	-103.155	31.8367	29
-103.208	31.836	-103.154	31.8818	16
-103.155	31.8352	-103.102	31.881	115
-103.103	31.8344	-103.049	31.8803	79
-103.207	31.881	-103.154	31.9269	28
-103.102	31.8795	-103.048	31.9253	74
-103.154	31.8803	-103.101	31.9261	47
-103.206	31.9261	-103.153	31.972	5
-103.473	31.7944	-103.419	31.8402	70
-103.42	31.7938	-103.367	31.8395	35
-103.526	31.7951	-103.472	31.8408	101
-103.419	31.8388	-103.366	31.8846	27
-103.525	31.8402	-103.472	31.8859	124
-103.472	31.8395	-103.419	31.8853	135
-103.472	31.8846	-103.418	31.9303	150
-103.419	31.8839	-103.365	31.9297	89
-103.524	31.8853	-103.471	31.931	63
-103.471	31.9297	-103.417	31.9754	82
-103.262	31.7916	-103.208	31.8374	73
-103.315	31.7924	-103.261	31.8382	179
-103.367	31.7931	-103.314	31.8388	55
-103.367	31.8382	-103.313	31.8839	55
-103.314	31.8374	-103.26	31.8832	26
-103.261	31.8367	-103.207	31.8825	32
-103.366	31.8832	-103.312	31.929	52
-103.26	31.8818	-103.206	31.9276	0
-103.313	31.8825	-103.259	31.9283	33
-103.365	31.9283	-103.311	31.9741	67
-103.259	31.9269	-103.206	31.9727	6
-103.312	31.9276	-103.258	31.9734	84
-103.364	31.9734	-103.31	32.0192	10
-103.258	31.972	-103.205	32.0178	0
-103.311	31.9727	-103.258	32.0185	22
-103.31	32.0178	-103.257	32.0636	68
-103.363	32.0185	-103.31	32.0643	18
-103.258	32.0171	-103.204	32.0629	2
-103.363	32.0636	-103.309	32.1094	86
-103.257	32.0621	-103.203	32.108	36
-103.049	31.8786	-102.995	31.9245	61
-103.048	31.9237	-102.994	31.9696	61
-102.995	31.9229	-102.941	31.9688	15
-102.942	31.922	-102.888	31.968	0
-102.941	31.9671	-102.887	32.013	3
-103.047	31.9688	-102.993	32.0147	2
-102.994	31.968	-102.94	32.0139	0
-102.94	32.0122	-102.886	32.0581	3
-103.046	32.0139	-102.992	32.0598	19
-102.993	32.013	-102.939	32.059	0
-102.837	31.8751	-102.784	31.9211	9
-102.785	31.8742	-102.731	31.9202	46
-102.89	31.876	-102.836	31.922	18
-102.836	31.9202	-102.782	31.9662	6
-102.784	31.9193	-102.73	31.9653	84
-102.889	31.9211	-102.835	31.9671	0
-102.888	31.9662	-102.834	32.0122	0
-102.835	31.9653	-102.781	32.0113	38
-102.782	31.9644	-102.728	32.0104	58
-102.834	32.0104	-102.78	32.0564	45
-102.781	32.0094	-102.727	32.0554	75
-102.887	32.0113	-102.833	32.0572	0
-102.833	32.0554	-102.779	32.1014	17
-102.78	32.0545	-102.726	32.1005	48
-102.886	32.0564	-102.832	32.1023	0
-102.832	32.1005	-102.778	32.1465	46
-102.885	32.1014	-102.831	32.1474	0
-102.779	32.0996	-102.725	32.1456	52
-102.778	32.1446	-102.724	32.1907	102
-102.884	32.1465	-102.83	32.1925	6
-102.623	32.0065	-102.569	32.0526	96
-102.728	32.0085	-102.674	32.0545	78
-102.674	32.0526	-102.62	32.0986	3
-102.622	32.0515	-102.567	32.0976	34
-102.727	32.0535	-102.673	32.0996	42
-102.673	32.0976	-102.619	32.1437	56
-102.726	32.0986	-102.672	32.1446	74
-102.62	32.0966	-102.566	32.1427	65
-102.619	32.1417	-102.565	32.1878	66
-102.672	32.1427	-102.618	32.1887	22
-103.045	32.059	-102.991	32.1049	6
-102.939	32.0572	-102.885	32.1032	0
-102.992	32.0581	-102.938	32.104	0
-103.044	32.104	-102.99	32.15	18
-102.938	32.1023	-102.884	32.1483	5
-102.991	32.1032	-102.937	32.1491	0
-102.99	32.1483	-102.936	32.1942	0
-102.937	32.1474	-102.883	32.1934	15
-103.043	32.1491	-102.989	32.195	15
-102.936	32.1925	-102.882	32.2384	0
-102.46	32.1385	-102.406	32.1847	4
-102.565	32.1857	-102.511	32.2318	20
-102.512	32.1847	-102.458	32.2308	42
-102.459	32.1836	-102.405	32.2297	48
-102.564	32.2308	-102.51	32.2769	33
-102.511	32.2297	-102.457	32.2758	10
-102.458	32.2287	-102.403	32.2748	32
-102.563	32.2758	-102.508	32.322	52
-102.457	32.2737	-102.402	32.3199	76
-102.51	32.2748	-102.455	32.3209	73
-102.831	32.1456	-102.777	32.1916	33
-102.777	32.1897	-102.723	32.2357	43
-102.83	32.1907	-102.776	32.2367	65
-102.883	32.1916	-102.829	32.2376	23
-102.776	32.2348	-102.722	32.2808	110
-102.829	32.2357	-102.775	32.2817	4
-102.882	32.2367	-102.828	32.2826	29
-102.775	32.2799	-102.721	32.3259	106
-102.828	32.2808	-102.774	32.3268	32
-102.881	32.2817	-102.827	32.3277	7
-102.725	32.1437	-102.671	32.1897	14
-102.724	32.1887	-102.67	32.2348	64
-102.618	32.1868	-102.564	32.2328	28
-102.671	32.1878	-102.617	32.2338	32
-102.723	32.2338	-102.669	32.2799	81
-102.67	32.2328	-102.616	32.2789	86
-102.617	32.2318	-102.563	32.2779	31
-102.669	32.2779	-102.614	32.324	59
-102.722	32.2789	-102.668	32.3249	70
-102.616	32.2769	-102.561	32.323	78
-102.989	32.1934	-102.935	32.2393	0
-103.042	32.1942	-102.988	32.2401	0
-102.935	32.2376	-102.881	32.2835	19
-103.041	32.2393	-102.987	32.2852	0
-102.988	32.2384	-102.934	32.2844	0
-103.04	32.2844	-102.986	32.3303	0
-102.987	32.2835	-102.933	32.3294	2
-102.934	32.2826	-102.88	32.3286	0
-102.986	32.3286	-102.932	32.3745	7
-103.039	32.3294	-102.985	32.3754	5
-102.561	32.3209	-102.507	32.367	5
-102.508	32.3199	-102.454	32.366	39
-102.455	32.3188	-102.401	32.3649	54
-102.507	32.3649	-102.453	32.411	52
-102.56	32.366	-102.506	32.4121	30
-102.454	32.3638	-102.4	32.41	42
-102.453	32.4089	-102.398	32.455	59
-102.506	32.41	-102.451	32.4561	11
-102.559	32.411	-102.505	32.4571	34
-102.451	32.454	-102.397	32.5001	12
-103.154	31.9253	-103.1	31.9712	46
-103.101	31.9245	-103.047	31.9704	85
-103.206	31.9712	-103.152	32.0171	7
-103.153	31.9704	-103.099	32.0163	10
-103.1	31.9696	-103.046	32.0155	14
-103.205	32.0163	-103.151	32.0621	20
-103.152	32.0155	-103.098	32.0614	20
-103.099	32.0147	-103.045	32.0606	0
-103.098	32.0598	-103.044	32.1057	0
-103.204	32.0614	-103.15	32.1072	74
-103.418	31.929	-103.364	31.9748	53
-103.524	31.9303	-103.47	31.9761	104
-103.523	31.9754	-103.469	32.0212	43
-103.47	31.9748	-103.416	32.0205	24
-103.417	31.9741	-103.363	32.0199	45
-103.469	32.0199	-103.416	32.0656	65
-103.416	32.0192	-103.363	32.065	34
-103.522	32.0205	-103.469	32.0663	133
-103.521	32.0656	-103.468	32.1113	68
-103.416	32.0643	-103.362	32.1101	50
-103.469	32.065	-103.415	32.1107	47
-103.521	32.1107	-103.467	32.1564	59
-103.415	32.1094	-103.361	32.1552	49
-103.468	32.1101	-103.414	32.1558	46
-103.414	32.1545	-103.36	32.2002	40
-103.52	32.1558	-103.466	32.2015	78
-103.467	32.1552	-103.413	32.2009	18
-103.413	32.1996	-103.359	32.2453	21
-103.519	32.2009	-103.465	32.2466	90
-103.466	32.2002	-103.412	32.246	41
-103.151	32.0606	-103.097	32.1065	29
-103.097	32.1049	-103.043	32.1508	9
-103.203	32.1065	-103.149	32.1523	28
-103.15	32.1057	-103.096	32.1516	35
-103.202	32.1516	-103.148	32.1974	56
-103.096	32.15	-103.042	32.1959	65
-103.149	32.1508	-103.095	32.1966	58
-103.148	32.1959	-103.094	32.2417	28
-103.201	32.1966	-103.147	32.2425	68
-103.095	32.195	-103.041	32.2409	13
-103.31	32.0629	-103.256	32.1087	24
-103.256	32.1072	-103.202	32.1531	92
-103.362	32.1087	-103.308	32.1545	12
-103.309	32.108	-103.255	32.1538	21
-103.255	32.1523	-103.201	32.1981	38
-103.308	32.1531	-103.254	32.1989	0
-103.361	32.1538	-103.307	32.1996	16
-103.36	32.1989	-103.306	32.2447	0
-103.254	32.1974	-103.2	32.2432	43
-103.307	32.1981	-103.253	32.244	3
-103.465	32.2453	-103.412	32.2911	107
-103.519	32.246	-103.465	32.2917	86
-103.412	32.2447	-103.359	32.2904	37
-103.465	32.2904	-103.411	32.3362	81
-103.518	32.2911	-103.464	32.3368	125
-103.412	32.2897	-103.358	32.3355	15
-103.464	32.3355	-103.41	32.3813	93
-103.411	32.3348	-103.357	32.3806	27
-103.517	32.3362	-103.463	32.3819	53
-103.516	32.3813	-103.462	32.427	37
-103.359	32.244	-103.305	32.2897	0
-103.253	32.2425	-103.199	32.2883	29
-103.306	32.2432	-103.252	32.289	12
-103.359	32.289	-103.305	32.3348	1
-103.252	32.2876	-103.198	32.3334	32
-103.305	32.2883	-103.252	32.3341	10
-103.358	32.3341	-103.304	32.3799	17
-103.252	32.3327	-103.198	32.3785	28
-103.305	32.3334	-103.251	32.3792	37
-103.357	32.3792	-103.303	32.425	25
-103.147	32.2409	-103.093	32.2868	32
-103.2	32.2417	-103.146	32.2876	56
-103.094	32.2401	-103.04	32.286	2
-103.199	32.2868	-103.145	32.3327	69
-103.093	32.2852	-103.039	32.3311	0
-103.146	32.286	-103.092	32.3319	24
-103.092	32.3303	-103.038	32.3762	24
-103.198	32.3319	-103.144	32.3777	80
-103.145	32.3311	-103.091	32.377	79
-103.198	32.377	-103.144	32.4228	212
-103.41	32.3799	-103.356	32.4257	21
-103.463	32.3806	-103.409	32.4264	43
-103.516	32.4264	-103.462	32.4721	89
-103.462	32.4257	-103.408	32.4714	42
-103.409	32.425	-103.355	32.4708	31
-103.408	32.4701	-103.354	32.5159	37
-103.462	32.4708	-103.408	32.5165	58
-103.515	32.4714	-103.461	32.5172	55
-103.408	32.5152	-103.354	32.561	33
-103.461	32.5159	-103.407	32.5616	40
-103.251	32.3777	-103.197	32.4236	69
-103.304	32.3785	-103.25	32.4243	63
-103.356	32.4243	-103.302	32.4701	21
-103.303	32.4236	-103.249	32.4694	44
-103.25	32.4228	-103.196	32.4687	74
-103.355	32.4694	-103.301	32.5152	16
-103.302	32.4687	-103.248	32.5145	37
-103.249	32.4679	-103.195	32.5137	75
-103.354	32.5145	-103.3	32.5603	21
-103.301	32.5137	-103.247	32.5596	48
-102.933	32.3277	-102.879	32.3737	0
-103.038	32.3745	-102.984	32.4204	0
-102.932	32.3728	-102.878	32.4187	0
-102.985	32.3737	-102.931	32.4196	1
-102.931	32.4179	-102.877	32.4638	15
-102.984	32.4187	-102.93	32.4647	0
-103.037	32.4196	-102.983	32.4655	0
-102.93	32.4629	-102.876	32.5089	25
-103.036	32.4647	-102.982	32.5106	9
-102.983	32.4638	-102.929	32.5098	29
-102.774	32.3249	-102.719	32.3709	40
-102.827	32.3259	-102.773	32.3719	76
-102.88	32.3268	-102.826	32.3728	13
-102.773	32.37	-102.718	32.416	53
-102.826	32.3709	-102.771	32.417	50
-102.879	32.3719	-102.825	32.4179	9
-102.771	32.4151	-102.717	32.4611	55
-102.878	32.417	-102.824	32.4629	43
-102.825	32.416	-102.77	32.462	69
-102.77	32.4601	-102.716	32.5062	22
-102.668	32.323	-102.613	32.369	37
-102.721	32.324	-102.666	32.37	36
-102.614	32.322	-102.56	32.368	59
-102.719	32.369	-102.665	32.4151	61
-102.666	32.368	-102.612	32.4141	52
-102.613	32.367	-102.559	32.4131	60
-102.718	32.4141	-102.664	32.4601	36
-102.665	32.4131	-102.611	32.4592	106
-102.612	32.4121	-102.558	32.4582	36
-102.717	32.4592	-102.663	32.5052	25
-102.877	32.462	-102.822	32.508	66
-102.824	32.4611	-102.769	32.5071	43
-102.769	32.5052	-102.715	32.5512	4
-102.876	32.5071	-102.821	32.5531	6
-102.822	32.5062	-102.768	32.5522	1
-102.768	32.5503	-102.714	32.5963	27
-102.875	32.5522	-102.82	32.5982	4
-102.821	32.5512	-102.767	32.5972	0
-102.82	32.5963	-102.766	32.6423	7
-102.767	32.5953	-102.713	32.6414	65
-102.505	32.455	-102.45	32.5012	24
-102.558	32.4561	-102.503	32.5022	30
-102.557	32.5012	-102.502	32.5473	37
-102.45	32.499	-102.396	32.5452	17
-102.503	32.5001	-102.449	32.5462	12
-102.555	32.5462	-102.501	32.5923	5
-102.449	32.5441	-102.394	32.5902	12
-102.502	32.5452	-102.448	32.5913	0
-102.554	32.5913	-102.5	32.6374	8
-102.448	32.5891	-102.393	32.6353	2
-102.611	32.4571	-102.557	32.5032	47
-102.664	32.4582	-102.61	32.5042	142
-102.663	32.5032	-102.609	32.5493	116
-102.716	32.5042	-102.662	32.5503	73
-102.61	32.5022	-102.555	32.5483	61
-102.715	32.5493	-102.661	32.5953	107
-102.609	32.5473	-102.554	32.5934	11
-102.662	32.5483	-102.607	32.5944	100
-102.714	32.5944	-102.659	32.6404	23
-102.607	32.5923	-102.553	32.6384	25
-102.929	32.508	-102.875	32.554	75
-103.035	32.5098	-102.981	32.5557	38
-102.982	32.5089	-102.928	32.5548	51
-102.981	32.554	-102.927	32.5999	47
-103.034	32.5548	-102.98	32.6008	81
-102.928	32.5531	-102.874	32.599	6
-102.98	32.599	-102.926	32.645	12
-102.927	32.5982	-102.872	32.6441	4
-103.033	32.5999	-102.979	32.6458	69
-102.926	32.6432	-102.871	32.6892	0
-102.661	32.5934	-102.606	32.6394	14
-102.713	32.6394	-102.658	32.6855	29
-102.606	32.6374	-102.552	32.6835	16
-102.659	32.6384	-102.605	32.6845	43
-102.712	32.6845	-102.657	32.7306	7
-102.605	32.6825	-102.55	32.7286	5
-102.658	32.6835	-102.604	32.7296	8
-102.604	32.7275	-102.549	32.7736	42
-102.657	32.7286	-102.603	32.7746	34
-102.71	32.7296	-102.656	32.7756	36
-102.874	32.5972	-102.819	32.6432	30
-102.819	32.6414	-102.765	32.6874	38
-102.766	32.6404	-102.712	32.6864	40
-102.872	32.6423	-102.818	32.6883	35
-102.818	32.6864	-102.764	32.7325	9
-102.871	32.6874	-102.817	32.7334	24
-102.765	32.6855	-102.71	32.7315	22
-102.87	32.7325	-102.816	32.7784	20
-102.764	32.7306	-102.709	32.7766	3
-102.817	32.7315	-102.763	32.7775	0
-102.501	32.5902	-102.446	32.6364	4
-102.446	32.6342	-102.392	32.6803	23
-102.5	32.6353	-102.445	32.6814	5
-102.553	32.6364	-102.498	32.6825	22
-102.445	32.6792	-102.39	32.7254	14
-102.498	32.6803	-102.444	32.7265	13
-102.552	32.6814	-102.497	32.7275	0
-102.497	32.7254	-102.442	32.7715	17
-102.55	32.7265	-102.496	32.7726	19
-102.444	32.7243	-102.389	32.7705	5
-103.144	32.3762	-103.09	32.4221	186
-103.091	32.3754	-103.037	32.4213	8
-103.09	32.4204	-103.036	32.4663	16
-103.197	32.4221	-103.143	32.4679	219
-103.144	32.4213	-103.089	32.4671	90
-103.196	32.4671	-103.142	32.513	166
-103.089	32.4655	-103.035	32.5114	46
-103.143	32.4663	-103.088	32.5122	75
-103.195	32.5122	-103.141	32.5581	37
-103.088	32.5106	-103.034	32.5565	24
-103.142	32.5114	-103.087	32.5573	63
-103.087	32.5557	-103.033	32.6016	19
-103.194	32.5573	-103.14	32.6032	93
-103.141	32.5565	-103.087	32.6024	151
-103.14	32.6016	-103.086	32.6475	95
-103.087	32.6008	-103.032	32.6467	47
-103.193	32.6024	-103.139	32.6482	40
-103.086	32.6458	-103.031	32.6917	5
-103.139	32.6467	-103.085	32.6925	53
-103.192	32.6475	-103.138	32.6933	59
-103.248	32.513	-103.194	32.5588	23
-103.3	32.5588	-103.246	32.6046	167
-103.354	32.5596	-103.3	32.6054	40
-103.247	32.5581	-103.193	32.6039	59
-103.3	32.6039	-103.245	32.6497	40
-103.246	32.6032	-103.192	32.649	74
-103.353	32.6046	-103.299	32.6504	72
-103.352	32.6497	-103.298	32.6955	32
-103.299	32.649	-103.245	32.6948	19
-103.245	32.6482	-103.191	32.6941	0
-103.514	32.5165	-103.46	32.5623	111
-103.407	32.5603	-103.353	32.606	11
-103.513	32.5616	-103.459	32.6074	33
-103.46	32.561	-103.406	32.6067	36
-103.513	32.6067	-103.459	32.6524	66
-103.459	32.606	-103.405	32.6518	52
-103.406	32.6054	-103.352	32.6511	2
-103.459	32.6511	-103.405	32.6969	34
-103.512	32.6518	-103.458	32.6975	78
-103.405	32.6504	-103.351	32.6962	9
-103.032	32.645	-102.978	32.6909	0
-102.979	32.6441	-102.925	32.6901	1
-102.925	32.6883	-102.87	32.7343	3
-103.031	32.6901	-102.977	32.736	24
-102.978	32.6892	-102.924	32.7351	14
-102.924	32.7334	-102.869	32.7793	1
-102.977	32.7343	-102.923	32.7802	3
-103.03	32.7351	-102.976	32.7811	4
-102.976	32.7793	-102.922	32.8253	6
-102.923	32.7784	-102.868	32.8244	14
-103.245	32.6933	-103.19	32.7392	16
-103.351	32.6948	-103.297	32.7406	31
-103.298	32.6941	-103.244	32.7399	19
-103.35	32.7399	-103.296	32.7857	9
-103.244	32.7384	-103.189	32.7842	12
-103.297	32.7392	-103.243	32.785	0
-103.35	32.785	-103.295	32.8308	25
-103.296	32.7842	-103.242	32.8301	4
-103.243	32.7835	-103.189	32.8293	6
-103.242	32.8286	-103.188	32.8744	28
-103.511	32.6969	-103.457	32.7426	61
-103.458	32.6962	-103.404	32.742	55
-103.405	32.6955	-103.35	32.7413	61
-103.51	32.742	-103.456	32.7877	76
-103.457	32.7413	-103.403	32.7871	24
-103.404	32.7406	-103.35	32.7864	13
-103.51	32.7871	-103.455	32.8328	88
-103.403	32.7857	-103.349	32.8315	20
-103.456	32.7864	-103.402	32.8321	55
-103.509	32.8321	-103.455	32.8779	48
-103.138	32.6917	-103.084	32.7376	3
-103.085	32.6909	-103.03	32.7368	40
-103.191	32.6925	-103.137	32.7384	232
-103.137	32.7368	-103.083	32.7827	8
-103.19	32.7376	-103.136	32.7835	1
-103.084	32.736	-103.029	32.7819	22
-103.136	32.7819	-103.082	32.8278	3
-103.083	32.7811	-103.028	32.827	12
-103.189	32.7827	-103.135	32.8286	0
-103.189	32.8278	-103.134	32.8736	6
-103.082	32.8261	-103.027	32.8721	5
-103.135	32.827	-103.081	32.8729	27
-103.188	32.8729	-103.133	32.9187	15
-103.081	32.8712	-103.026	32.9171	15
-103.134	32.8721	-103.08	32.9179	43
-103.08	32.9163	-103.025	32.9622	7
-103.187	32.9179	-103.132	32.9638	0
-103.133	32.9171	-103.079	32.963	3
-103.186	32.963	-103.131	33.0089	9
-103.239	32.9638	-103.185	33.0097	2
-103.295	32.8293	-103.241	32.8751	67
-103.349	32.8301	-103.294	32.8759	68
-103.241	32.8736	-103.187	32.9195	22
-103.294	32.8744	-103.24	32.9202	20
-103.348	32.8751	-103.294	32.9209	24
-103.24	32.9187	-103.186	32.9646	0
-103.294	32.9195	-103.239	32.9653	25
-103.347	32.9202	-103.293	32.966	27
-103.346	32.9653	-103.292	33.0111	10
-103.293	32.9646	-103.238	33.0104	14
-103.993	32.5215	-103.939	32.567	16
-103.94	32.521	-103.886	32.5666	1
-103.886	32.5656	-103.832	32.6112	9
-103.993	32.5666	-103.939	32.6121	18
-103.939	32.5661	-103.886	32.6117	39
-103.939	32.6112	-103.885	32.6568	119
-103.886	32.6107	-103.832	32.6563	117
-103.992	32.6117	-103.938	32.6572	10
-103.885	32.6558	-103.831	32.7014	107
-103.992	32.6568	-103.938	32.7023	76
-103.938	32.6563	-103.884	32.7019	156
-103.938	32.7014	-103.884	32.747	143
-103.991	32.7019	-103.937	32.7474	96
-103.884	32.7009	-103.831	32.7465	120
-103.937	32.7465	-103.883	32.7921	108
-103.884	32.746	-103.83	32.7916	114
-103.991	32.747	-103.937	32.7925	94
-103.937	32.7916	-103.883	32.8372	197
-103.883	32.7911	-103.829	32.8367	87
-103.99	32.7921	-103.936	32.8376	198
-103.564	32.6975	-103.51	32.7432	62
-103.671	32.6987	-103.617	32.7444	104
-103.618	32.6982	-103.564	32.7438	128
-103.617	32.7432	-103.563	32.7889	64
-103.67	32.7438	-103.616	32.7895	88
-103.564	32.7426	-103.51	32.7883	46
-103.616	32.7883	-103.562	32.834	41
-103.67	32.7889	-103.616	32.8346	72
-103.563	32.7877	-103.509	32.8334	73
-103.562	32.8328	-103.508	32.8785	50
-103.724	32.6993	-103.67	32.745	63
-103.778	32.6999	-103.724	32.7455	85
-103.831	32.7004	-103.777	32.746	152
-103.777	32.745	-103.723	32.7906	114
-103.831	32.7455	-103.777	32.7911	137
-103.724	32.7444	-103.67	32.7901	43
-103.777	32.7901	-103.723	32.8357	141
-103.83	32.7906	-103.776	32.8362	133
-103.723	32.7895	-103.669	32.8352	80
-103.723	32.8346	-103.668	32.8802	38
-103.99	32.8372	-103.936	32.8827	113
-103.936	32.8367	-103.882	32.8823	95
-103.883	32.8362	-103.829	32.8818	107
-103.936	32.8818	-103.882	32.9273	9
-103.882	32.8813	-103.828	32.9269	14
-103.989	32.8823	-103.935	32.9278	19
-103.935	32.9269	-103.881	32.9724	5
-104.042	32.9278	-103.988	32.9733	15
-103.989	32.9273	-103.935	32.9729	4
-103.988	32.9724	-103.934	33.018	19
-103.616	32.8334	-103.562	32.8791	29
-103.669	32.834	-103.615	32.8797	40
-103.668	32.8791	-103.614	32.9248	37
-103.615	32.8785	-103.561	32.9242	50
-103.562	32.8779	-103.507	32.9236	14
-103.668	32.9242	-103.614	32.9699	12
-103.614	32.9236	-103.56	32.9693	16
-103.721	32.9248	-103.667	32.9704	0
-103.561	32.923	-103.507	32.9687	7
-103.721	32.9699	-103.666	33.0155	4
-103.829	32.8357	-103.775	32.8813	66
-103.776	32.8352	-103.722	32.8808	62
-103.829	32.8808	-103.775	32.9264	59
-103.775	32.8802	-103.721	32.9259	4
-103.722	32.8797	-103.668	32.9253	12
-103.828	32.9259	-103.774	32.9715	12
-103.775	32.9253	-103.721	32.971	37
-103.882	32.9264	-103.828	32.972	6
-103.774	32.9704	-103.72	33.0161	12
-103.881	32.9715	-103.827	33.0171	49
-103.614	32.9687	-103.559	33.0144	4
-103.667	32.9693	-103.613	33.015	2
-103.72	33.015	-103.666	33.0606	2
-103.613	33.0138	-103.559	33.0595	34
-103.666	33.0144	-103.612	33.0601	12
-103.719	33.0601	-103.665	33.1057	16
-103.666	33.0595	-103.611	33.1051	1
-103.612	33.0589	-103.558	33.1046	9
-103.719	33.1051	-103.664	33.1508	5
-103.665	33.1046	-103.611	33.1502	15
-103.828	32.971	-103.773	33.0166	22
-103.773	33.0155	-103.719	33.0612	16
-103.881	33.0166	-103.826	33.0622	36
-103.827	33.0161	-103.773	33.0617	60
-103.773	33.0606	-103.719	33.1062	0
-103.88	33.0617	-103.826	33.1073	8
-103.826	33.0612	-103.772	33.1068	11
-103.879	33.1068	-103.825	33.1523	0
-103.826	33.1062	-103.772	33.1518	20
-103.772	33.1057	-103.718	33.1513	0
-103.507	32.9674	-103.452	33.0131	16
-103.506	33.0125	-103.452	33.0582	11
-103.559	33.0131	-103.505	33.0589	7
-103.452	33.0118	-103.398	33.0576	15
-103.452	33.0569	-103.397	33.1027	2
-103.505	33.0576	-103.451	33.1033	25
-103.559	33.0582	-103.504	33.1039	14
-103.558	33.1033	-103.504	33.149	2
-103.451	33.102	-103.396	33.1477	0
-103.504	33.1027	-103.45	33.1484	3
-102.816	32.7766	-102.761	32.8226	13
-102.869	32.7775	-102.815	32.8235	12
-102.763	32.7756	-102.708	32.8217	22
-102.815	32.8217	-102.76	32.8677	17
-102.868	32.8226	-102.814	32.8686	28
-102.761	32.8207	-102.707	32.8667	1
-102.76	32.8658	-102.706	32.9118	15
-102.814	32.8667	-102.759	32.9127	0
-102.867	32.8677	-102.813	32.9137	21
-102.759	32.9108	-102.705	32.9569	4
-103.029	32.7802	-102.975	32.8261	9
-102.975	32.8244	-102.921	32.8704	38
-102.922	32.8235	-102.867	32.8695	32
-103.028	32.8253	-102.974	32.8712	22
-102.974	32.8695	-102.919	32.9154	126
-102.921	32.8686	-102.866	32.9146	28
-103.027	32.8704	-102.973	32.9163	45
-102.973	32.9146	-102.918	32.9605	12
-102.919	32.9137	-102.865	32.9596	18
-103.026	32.9154	-102.972	32.9614	15
-102.656	32.7736	-102.601	32.8197	2
-102.709	32.7746	-102.655	32.8207	34
-102.603	32.7726	-102.548	32.8187	0
-102.708	32.8197	-102.653	32.8658	0
-102.655	32.8187	-102.6	32.8648	0
-102.601	32.8177	-102.547	32.8638	2
-102.6	32.8627	-102.545	32.9088	1
-102.653	32.8638	-102.599	32.9098	0
-102.707	32.8648	-102.652	32.9108	9
-102.706	32.9098	-102.651	32.9559	12
-102.442	32.7694	-102.388	32.8155	0
-102.549	32.7715	-102.495	32.8177	7
-102.496	32.7705	-102.441	32.8166	2
-102.441	32.8144	-102.387	32.8606	1
-102.548	32.8166	-102.493	32.8627	18
-102.495	32.8155	-102.44	32.8617	1
-102.44	32.8595	-102.385	32.9056	1
-102.547	32.8617	-102.492	32.9078	0
-102.493	32.8606	-102.439	32.9067	9
-102.492	32.9056	-102.437	32.9518	0
-102.599	32.9078	-102.544	32.9539	0
-102.652	32.9088	-102.598	32.9549	0
-102.598	32.9528	-102.543	32.9989	10
-102.651	32.9539	-102.596	33	11
-102.705	32.9549	-102.65	33.001	15
-102.703	33	-102.649	33.046	61
-102.596	32.9979	-102.542	33.044	11
-102.65	32.9989	-102.595	33.045	24
-102.702	33.045	-102.648	33.0911	4
-102.649	33.044	-102.594	33.0901	3
-102.813	32.9118	-102.758	32.9578	20
-102.866	32.9127	-102.811	32.9587	47
-102.758	32.9559	-102.703	33.0019	8
-102.811	32.9569	-102.757	33.0029	75
-102.865	32.9578	-102.81	33.0038	79
-102.757	33.001	-102.702	33.047	17
-102.864	33.0029	-102.809	33.0489	15
-102.81	33.0019	-102.756	33.0479	39
-102.756	33.046	-102.701	33.0921	32
-102.863	33.0479	-102.808	33.0939	11
-102.439	32.9045	-102.384	32.9507	0
-102.545	32.9067	-102.491	32.9528	0
-102.437	32.9496	-102.383	32.9957	0
-102.544	32.9518	-102.489	32.9979	2
-102.491	32.9507	-102.436	32.9968	0
-102.436	32.9946	-102.381	33.0408	1
-102.489	32.9957	-102.435	33.0419	16
-102.543	32.9968	-102.488	33.043	17
-102.435	33.0397	-102.38	33.0859	0
-102.488	33.0408	-102.433	33.0869	0
-102.809	33.047	-102.755	33.093	16
-102.862	33.093	-102.807	33.139	7
-102.755	33.0911	-102.7	33.1371	31
-102.808	33.0921	-102.753	33.1381	15
-102.861	33.1381	-102.806	33.1841	33
-102.753	33.1361	-102.699	33.1822	14
-102.807	33.1371	-102.752	33.1831	6
-102.752	33.1812	-102.698	33.2273	12
-102.859	33.1831	-102.805	33.2292	29
-102.806	33.1822	-102.751	33.2282	19
-103.023	33.0507	-102.969	33.0966	53
-102.915	33.0939	-102.861	33.1399	44
-103.022	33.0957	-102.968	33.1417	71
-102.969	33.0949	-102.914	33.1408	76
-103.021	33.1408	-102.967	33.1867	64
-102.914	33.139	-102.859	33.185	66
-102.968	33.1399	-102.913	33.1859	72
-102.913	33.1841	-102.858	33.2301	55
-102.967	33.185	-102.912	33.231	85
-103.02	33.1859	-102.966	33.2318	33
-102.595	33.043	-102.54	33.0891	5
-102.594	33.088	-102.539	33.1341	8
-102.701	33.0901	-102.646	33.1361	10
-102.648	33.0891	-102.593	33.1351	3
-102.7	33.1351	-102.645	33.1812	36
-102.593	33.1331	-102.538	33.1792	3
-102.646	33.1341	-102.592	33.1802	7
-102.699	33.1802	-102.644	33.2263	29
-102.645	33.1792	-102.59	33.2253	0
-102.592	33.1781	-102.537	33.2242	5
-103.455	32.8315	-103.401	32.8772	36
-103.402	32.8308	-103.348	32.8766	18
-103.455	32.8766	-103.4	32.9223	41
-103.401	32.8759	-103.347	32.9216	28
-103.508	32.8772	-103.454	32.923	11
-103.454	32.9216	-103.4	32.9674	115
-103.4	32.9209	-103.346	32.9667	73
-103.507	32.9223	-103.453	32.9681	35
-103.453	32.9667	-103.399	33.0125	37
-103.56	32.9681	-103.506	33.0138	5
-103.079	32.9614	-103.024	33.0073	0
-102.918	32.9587	-102.864	33.0047	45
-102.972	32.9596	-102.917	33.0056	10
-103.025	32.9605	-102.971	33.0064	6
-103.024	33.0056	-102.97	33.0515	0
-102.971	33.0047	-102.916	33.0507	11
-102.917	33.0038	-102.863	33.0498	19
-103.078	33.0064	-103.023	33.0524	0
-102.916	33.0489	-102.862	33.0949	18
-102.97	33.0498	-102.915	33.0957	9
-103.132	32.9622	-103.078	33.0081	4
-103.131	33.0073	-103.077	33.0532	1
-103.185	33.0081	-103.13	33.054	100
-103.238	33.0089	-103.184	33.0547	0
-103.077	33.0515	-103.022	33.0974	18
-103.13	33.0524	-103.076	33.0982	1
-103.237	33.054	-103.183	33.0998	0
-103.184	33.0532	-103.129	33.099	42
-103.129	33.0974	-103.075	33.1433	17
-103.076	33.0966	-103.021	33.1425	85
-103.4	32.966	-103.345	33.0118	5
-103.345	33.0104	-103.291	33.0562	30
-103.399	33.0111	-103.344	33.0569	11
-103.292	33.0097	-103.237	33.0555	0
-103.291	33.0547	-103.237	33.1006	0
-103.398	33.0562	-103.344	33.102	1
-103.344	33.0555	-103.29	33.1013	3
-103.344	33.1006	-103.289	33.1464	11
-103.397	33.1013	-103.343	33.1471	0
-103.29	33.0998	-103.236	33.1456	0
-103.237	33.099	-103.182	33.1449	0
-103.183	33.0982	-103.128	33.1441	10
-103.128	33.1425	-103.074	33.1884	2
-103.075	33.1417	-103.02	33.1876	45
-103.236	33.1441	-103.181	33.19	0
-103.182	33.1433	-103.128	33.1892	22
-103.235	33.1892	-103.18	33.235	0
-103.074	33.1867	-103.019	33.2327	30
-103.181	33.1884	-103.127	33.2343	7
-103.128	33.1876	-103.073	33.2335	8
-103.343	33.1456	-103.288	33.1914	0
-103.396	33.1464	-103.342	33.1921	0
-103.289	33.1449	-103.235	33.1907	0
-103.342	33.1907	-103.287	33.2365	4
-103.288	33.19	-103.234	33.2358	0
-103.396	33.1914	-103.341	33.2372	0
-103.234	33.2343	-103.179	33.2801	0
-103.287	33.235	-103.233	33.2809	0
-103.395	33.2365	-103.34	33.2823	0
-103.341	33.2358	-103.287	33.2816	6
-102.966	33.2301	-102.911	33.276	49
-102.912	33.2292	-102.857	33.2751	18
-103.019	33.231	-102.965	33.2769	2
-102.965	33.2751	-102.91	33.3211	4
-102.911	33.2742	-102.856	33.3202	9
-103.018	33.276	-102.964	33.322	1
-102.964	33.3202	-102.909	33.3662	1
-102.91	33.3193	-102.855	33.3653	0
-103.017	33.3211	-102.962	33.367	17
-102.962	33.3653	-102.908	33.4112	2
-103.127	33.2327	-103.072	33.2786	38
-103.073	33.2318	-103.018	33.2777	6
-103.18	33.2335	-103.126	33.2794	18
-103.126	33.2777	-103.071	33.3236	10
-103.072	33.2769	-103.017	33.3228	0
-103.179	33.2786	-103.125	33.3244	23
-103.071	33.322	-103.016	33.3679	3
-103.125	33.3228	-103.07	33.3687	0
-103.178	33.3236	-103.124	33.3695	0
-103.07	33.367	-103.015	33.413	0
-103.287	33.2801	-103.232	33.326	0
-103.233	33.2794	-103.178	33.3252	0
-103.394	33.2816	-103.339	33.3274	0
-103.34	33.2809	-103.286	33.3267	1
-103.286	33.3252	-103.231	33.371	0
-103.232	33.3244	-103.177	33.3703	0
-103.393	33.3267	-103.339	33.3725	7
-103.339	33.326	-103.285	33.3718	0
-103.392	33.3718	-103.338	33.4176	0
-103.231	33.3695	-103.176	33.4154	6
-103.448	33.2823	-103.393	33.3281	0
-103.555	33.2837	-103.501	33.3294	17
-103.447	33.3274	-103.392	33.3732	2
-103.501	33.3281	-103.446	33.3738	15
-103.554	33.3287	-103.5	33.3745	11
-103.446	33.3725	-103.391	33.4182	6
-103.5	33.3732	-103.445	33.4189	25
-103.553	33.3738	-103.499	33.4195	3
-103.391	33.4168	-103.337	33.4626	0
-103.499	33.4182	-103.444	33.464	14
-103.953	31.3484	-103.9	31.3939	0
-104.058	31.3492	-104.005	31.3948	0
-104.006	31.3488	-103.953	31.3944	1
-104.058	31.3944	-104.005	31.4399	0
-103.953	31.3935	-103.9	31.439	8
-104.005	31.3939	-103.952	31.4395	0
-104.058	31.4395	-104.004	31.485	0
-104.005	31.439	-103.952	31.4846	0
-103.952	31.4386	-103.899	31.4841	6
-103.952	31.4837	-103.899	31.5293	24
-104.479	31.3518	-104.426	31.3972	0
-104.426	31.3516	-104.374	31.3969	0
-104.531	31.352	-104.479	31.3974	0
-104.479	31.3969	-104.426	31.4423	0
-104.531	31.3972	-104.478	31.4425	0
-104.426	31.3967	-104.373	31.442	0
-104.478	31.442	-104.426	31.4874	0
-104.426	31.4418	-104.373	31.4872	0
-104.531	31.4423	-104.478	31.4876	0
-104.478	31.4872	-104.425	31.5325	0
-104.164	31.35	-104.111	31.3955	0
-104.111	31.3496	-104.058	31.3951	0
-104.216	31.3504	-104.163	31.3958	0
-104.216	31.3955	-104.163	31.4409	0
-104.111	31.3948	-104.058	31.4402	0
-104.163	31.3951	-104.11	31.4406	0
-104.163	31.4402	-104.11	31.4857	0
-104.215	31.4406	-104.162	31.486	0
-104.11	31.4399	-104.057	31.4853	0
-104.162	31.4853	-104.109	31.5308	0
-104.374	31.3513	-104.321	31.3967	0
-104.321	31.351	-104.268	31.3964	0
-104.269	31.3507	-104.216	31.3961	0
-104.374	31.3964	-104.321	31.4418	0
-104.321	31.3961	-104.268	31.4415	0
-104.268	31.3958	-104.215	31.4412	0
-104.321	31.4412	-104.268	31.4866	0
-104.268	31.4409	-104.215	31.4863	0
-104.373	31.4415	-104.32	31.4869	0
-104.32	31.4863	-104.267	31.5317	0
-104.268	31.486	-104.215	31.5315	0
-104.373	31.4866	-104.32	31.532	0
-104.267	31.5311	-104.214	31.5766	14
-104.32	31.5315	-104.267	31.5769	5
-104.373	31.5317	-104.32	31.5771	0
-104.32	31.5766	-104.267	31.622	1
-104.267	31.5762	-104.214	31.6217	8
-104.372	31.5769	-104.319	31.6222	0
-104.319	31.6217	-104.266	31.6671	0
-104.267	31.6214	-104.213	31.6668	13
-104.057	31.4846	-104.004	31.5301	0
-104.004	31.4841	-103.951	31.5297	0
-103.951	31.5288	-103.898	31.5744	31
-104.057	31.5297	-104.003	31.5752	23
-104.004	31.5293	-103.951	31.5748	18
-103.951	31.5739	-103.898	31.6195	64
-104.003	31.5744	-103.95	31.6199	52
-104.056	31.5748	-104.003	31.6203	75
-104.003	31.6195	-103.95	31.665	48
-103.95	31.619	-103.897	31.6646	63
-104.426	31.4869	-104.373	31.5323	0
-104.531	31.4874	-104.478	31.5327	0
-104.531	31.5325	-104.478	31.5778	0
-104.478	31.5323	-104.425	31.5776	0
-104.425	31.532	-104.372	31.5774	0
-104.53	31.5776	-104.477	31.6229	0
-104.478	31.5774	-104.425	31.6227	0
-104.425	31.5771	-104.372	31.6225	0
-104.477	31.6225	-104.424	31.6678	0
-104.53	31.6227	-104.477	31.668	0
-104.11	31.485	-104.057	31.5305	1
-104.215	31.4857	-104.162	31.5311	0
-104.162	31.5305	-104.109	31.5759	8
-104.215	31.5308	-104.162	31.5762	0
-104.109	31.5301	-104.056	31.5756	6
-104.214	31.5759	-104.161	31.6214	0
-104.162	31.5756	-104.108	31.621	14
-104.109	31.5752	-104.056	31.6207	35
-104.214	31.621	-104.161	31.6665	0
-104.161	31.6207	-104.108	31.6661	24
-104.108	31.6203	-104.055	31.6658	92
-104.161	31.6658	-104.108	31.7112	61
-104.108	31.6654	-104.055	31.7109	22
-104.213	31.6661	-104.16	31.7116	41
-104.108	31.7105	-104.054	31.756	109
-104.213	31.7112	-104.16	31.7567	31
-104.16	31.7109	-104.107	31.7563	47
-104.16	31.756	-104.107	31.8014	93
-104.213	31.7563	-104.16	31.8018	62
-104.107	31.7556	-104.054	31.8011	93
-104.372	31.622	-104.319	31.6673	0
-104.319	31.6668	-104.266	31.7122	15
-104.372	31.6671	-104.319	31.7124	19
-104.266	31.6665	-104.213	31.7119	21
-104.371	31.7122	-104.318	31.7576	20
-104.319	31.7119	-104.265	31.7573	8
-104.266	31.7116	-104.213	31.757	31
-104.265	31.7567	-104.212	31.8021	20
-104.371	31.7573	-104.318	31.8027	35
-104.318	31.757	-104.265	31.8024	4
-104.708	31.515	-104.689	31.5332	0
-104.735	31.5332	-104.688	31.5784	0
-104.755	31.5918	-104.741	31.6235	0
-104.741	31.5783	-104.688	31.6235	0
-104.769	31.6235	-104.741	31.6687	0
-104.636	31.4878	-104.583	31.533	0
-104.689	31.4879	-104.636	31.5332	0
-104.583	31.5327	-104.53	31.578	0
-104.689	31.533	-104.636	31.5783	0
-104.636	31.5329	-104.583	31.5781	0
-104.583	31.5778	-104.53	31.6231	0
-104.688	31.5781	-104.636	31.6234	0
-104.636	31.578	-104.583	31.6233	0
-104.583	31.6229	-104.53	31.6682	0
-104.688	31.6233	-104.635	31.6685	0
-104.741	31.6234	-104.688	31.6686	0
-104.784	31.6686	-104.741	31.7138	0
-104.741	31.6685	-104.688	31.7137	0
-104.794	31.7137	-104.741	31.7589	0
-104.741	31.7136	-104.688	31.7588	0
-104.814	31.7284	-104.793	31.759	0
-104.793	31.7588	-104.741	31.8041	0
-104.845	31.7589	-104.793	31.8041	0
-104.741	31.7587	-104.688	31.804	0
-104.636	31.6231	-104.583	31.6684	0
-104.583	31.668	-104.53	31.7133	0
-104.688	31.6684	-104.635	31.7136	0
-104.635	31.6682	-104.582	31.7135	3
-104.635	31.7133	-104.582	31.7586	0
-104.582	31.7131	-104.529	31.7584	0
-104.688	31.7135	-104.635	31.7587	0
-104.635	31.7584	-104.582	31.8037	0
-104.582	31.7582	-104.529	31.8035	0
-104.688	31.7586	-104.635	31.8038	0
-104.688	31.8037	-104.635	31.8489	0
-104.582	31.8034	-104.529	31.8486	0
-104.635	31.8035	-104.582	31.8488	0
-104.635	31.8486	-104.582	31.8939	0
-104.582	31.8485	-104.529	31.8938	0
-104.688	31.8488	-104.635	31.8941	0
-104.635	31.8938	-104.581	31.939	0
-104.582	31.8936	-104.529	31.9389	0
-104.687	31.8939	-104.634	31.9392	0
-104.634	31.9389	-104.581	31.9841	0
-104.846	31.8041	-104.793	31.8492	0
-104.741	31.8038	-104.688	31.8491	0
-104.793	31.804	-104.74	31.8492	0
-104.793	31.8491	-104.74	31.8943	0
-104.846	31.8492	-104.793	31.8943	0
-104.74	31.8489	-104.687	31.8942	0
-104.74	31.8941	-104.687	31.9393	0
-104.846	31.8943	-104.793	31.9395	0
-104.793	31.8942	-104.74	31.9394	0
-104.846	31.9394	-104.793	31.9846	0
-104.876	31.8061	-104.846	31.8493	0
-104.899	31.8492	-104.846	31.8944	0
-104.907	31.8837	-104.899	31.8944	0
-104.899	31.8943	-104.846	31.9395	0
-104.939	31.8944	-104.899	31.9395	0
-104.581	31.9387	-104.528	31.984	3
-104.687	31.939	-104.634	31.9843	0
-104.581	31.9838	-104.528	32.0291	3
-104.634	31.984	-104.581	32.0292	0
-104.687	31.9841	-104.634	32.0294	0
-104.634	32.0291	-104.581	32.0743	0
-104.687	32.0292	-104.634	32.0745	0
-104.581	32.0289	-104.528	32.0742	0
-104.634	32.0742	-104.581	32.1195	0
-104.687	32.0743	-104.634	32.1196	0
-104.952	31.9395	-104.899	31.9847	0
-104.899	31.9395	-104.846	31.9846	0
-104.952	32.0193	-104.952	32.0193	0
-104.952	31.9846	-104.899	32.0298	0
-104.899	31.9846	-104.846	32.0297	0
-104.899	32.0297	-104.846	32.0748	0
-104.952	32.0297	-104.899	32.0749	0
-104.899	32.0748	-104.846	32.1199	0
-104.056	31.6199	-104.003	31.6654	124
-103.95	31.6641	-103.897	31.7097	28
-104.003	31.6646	-103.949	31.7101	17
-104.055	31.665	-104.002	31.7105	34
-104.002	31.7097	-103.949	31.7552	44
-103.949	31.7092	-103.896	31.7548	31
-104.055	31.7101	-104.002	31.7556	56
-104.054	31.7552	-104.001	31.8007	90
-104.002	31.7548	-103.948	31.8003	62
-103.949	31.7543	-103.895	31.7999	66
-104.425	31.6222	-104.372	31.6676	0
-104.424	31.6673	-104.371	31.7127	0
-104.477	31.6676	-104.424	31.7129	0
-104.53	31.6678	-104.477	31.7131	0
-104.424	31.7124	-104.371	31.7578	0
-104.477	31.7127	-104.424	31.758	0
-104.53	31.7129	-104.477	31.7582	0
-104.529	31.758	-104.476	31.8034	0
-104.424	31.7576	-104.371	31.8029	0
-104.477	31.7578	-104.424	31.8031	0
-104.107	31.8007	-104.053	31.8462	110
-104.16	31.8011	-104.106	31.8466	83
-104.053	31.8454	-104	31.8909	44
-104.106	31.8458	-104.053	31.8913	72
-104.159	31.8462	-104.106	31.8917	46
-104.212	31.8466	-104.159	31.892	41
-104.053	31.8905	-104	31.936	147
-104.159	31.8913	-104.105	31.9368	56
-104.106	31.8909	-104.052	31.9364	74
-104.212	31.8917	-104.158	31.9371	54
-104.265	31.8018	-104.212	31.8472	43
-104.212	31.8014	-104.159	31.8469	43
-104.371	31.8024	-104.318	31.8478	21
-104.318	31.8021	-104.265	31.8475	5
-104.265	31.8469	-104.212	31.8923	51
-104.37	31.8475	-104.317	31.8929	0
-104.318	31.8472	-104.264	31.8926	61
-104.264	31.892	-104.211	31.9374	32
-104.37	31.8926	-104.317	31.938	10
-104.317	31.8923	-104.264	31.9377	19
-104.529	31.8031	-104.476	31.8485	0
-104.476	31.8029	-104.423	31.8483	8
-104.424	31.8027	-104.37	31.848	0
-104.476	31.848	-104.423	31.8934	1
-104.529	31.8483	-104.476	31.8936	0
-104.423	31.8478	-104.37	31.8931	1
-104.476	31.8931	-104.423	31.9385	3
-104.529	31.8934	-104.476	31.9387	3
-104.423	31.8929	-104.37	31.9382	1
-104.476	31.9382	-104.422	31.9836	8
-104.052	31.9356	-103.999	31.9811	60
-104.105	31.936	-104.052	31.9815	208
-104.158	31.9364	-104.105	31.9819	66
-104.211	31.9368	-104.158	31.9822	137
-104.211	31.9819	-104.157	32.0273	148
-104.052	31.9807	-103.999	32.0262	164
-104.105	31.9811	-104.052	32.0266	75
-104.158	31.9815	-104.105	32.027	111
-104.157	32.0266	-104.104	32.0721	45
-104.105	32.0262	-104.051	32.0717	161
-104.37	31.9377	-104.317	31.9831	37
-104.264	31.9371	-104.211	31.9825	65
-104.317	31.9374	-104.264	31.9828	60
-104.264	31.9822	-104.21	32.0276	69
-104.37	31.9828	-104.316	32.0282	19
-104.317	31.9825	-104.263	32.0279	21
-104.263	32.0273	-104.21	32.0727	56
-104.21	32.027	-104.157	32.0724	97
-104.316	32.0276	-104.263	32.073	5
-104.369	32.0279	-104.316	32.0733	53
-104.529	31.9385	-104.475	31.9838	0
[truncated: 4,613 more rows]

## Sheet: Figure 5b
cell_minx	cell_miny	cell_maxx	cell_maxy	n_tanks
-104.459	38.1711	-104.402	38.2075	0
-104.402	38.162	-104.345	38.2072	0
-104.459	38.2071	-104.459	38.2075	0
-104.459	38.2072	-104.401	38.2525	7
-104.402	38.2069	-104.344	38.2522	7
-104.516	38.2075	-104.458	38.2528	4
-104.401	38.2519	-104.344	38.2973	0
-104.516	38.2525	-104.458	38.2978	0
-104.458	38.2522	-104.401	38.2976	2
-104.401	38.297	-104.343	38.3424	0
-104.117	38.1713	-104.059	38.2054	0
-104.174	38.1694	-104.116	38.2058	0
-104.23	38.2058	-104.173	38.2512	0
-104.116	38.2049	-104.059	38.2504	0
-104.173	38.2054	-104.116	38.2509	0
-104.116	38.25	-104.058	38.2955	0
-104.173	38.2504	-104.115	38.2959	0
-104.23	38.2509	-104.172	38.2963	0
-104.229	38.2959	-104.172	38.3414	4
-104.172	38.2955	-104.115	38.341	0
-104.288	38.1655	-104.23	38.2065	1
-104.231	38.1675	-104.173	38.2062	0
-104.345	38.1635	-104.288	38.2069	0
-104.288	38.2062	-104.23	38.2516	0
-104.345	38.2065	-104.287	38.2519	4
-104.287	38.2512	-104.229	38.2967	0
-104.344	38.2516	-104.287	38.297	1
-104.344	38.2967	-104.286	38.3421	0
-104.287	38.2963	-104.229	38.3417	0
-104.343	38.3417	-104.286	38.3871	0
-104.059	38.1842	-104.002	38.2049	0
-104.002	38.1994	-103.983	38.2045	0
-104.059	38.2045	-104.001	38.25	0
-104.002	38.2043	-103.944	38.2495	0
-104.001	38.249	-103.944	38.2946	1
-104.059	38.2495	-104.001	38.295	1
-104.001	38.2941	-103.943	38.3396	1
-104.058	38.2946	-104	38.3401	0
-104	38.3391	-103.942	38.3847	0
-104.057	38.3396	-104	38.3852	0
-104.115	38.295	-104.057	38.3406	2
-104.172	38.3406	-104.114	38.386	1
-104.229	38.341	-104.171	38.3864	0
-104.115	38.3401	-104.057	38.3856	0
-104.171	38.3856	-104.113	38.4311	0
-104.229	38.386	-104.171	38.4315	0
-104.114	38.3852	-104.056	38.4307	1
-104.171	38.4307	-104.113	38.4761	0
-104.228	38.4311	-104.17	38.4765	0
-104.113	38.4302	-104.056	38.4757	2
-104.515	38.2976	-104.458	38.3429	0
-104.458	38.2973	-104.401	38.3426	0
-104.458	38.3424	-104.4	38.3877	0
-104.515	38.3426	-104.457	38.388	0
-104.401	38.3421	-104.343	38.3874	0
-104.457	38.3874	-104.4	38.4328	0
-104.4	38.3871	-104.343	38.4325	0
-104.515	38.3877	-104.457	38.433	0
-104.457	38.4325	-104.399	38.4778	0
-104.4	38.4322	-104.342	38.4775	0
-104.286	38.3414	-104.229	38.3868	0
-104.343	38.3868	-104.285	38.4322	0
-104.286	38.3864	-104.228	38.4318	0
-104.343	38.4318	-104.285	38.4772	4
-104.285	38.4315	-104.228	38.4769	0
-104.285	38.4765	-104.227	38.522	0
-104.342	38.4769	-104.284	38.5223	0
-104.342	38.522	-104.284	38.5673	0
-104.284	38.5216	-104.227	38.567	0
-104.284	38.5666	-104.226	38.6121	1
-104	38.3842	-103.942	38.4297	0
-104.057	38.3847	-103.999	38.4302	0
-103.999	38.4292	-103.941	38.4748	0
-104.056	38.4297	-103.998	38.4753	0
-103.998	38.4743	-103.94	38.5198	0
-104.056	38.4748	-103.998	38.5203	0
-103.998	38.5193	-103.94	38.5649	0
-104.055	38.5198	-103.997	38.5654	0
-103.997	38.5644	-103.939	38.61	2
-104.054	38.5649	-103.996	38.6104	1
-104.514	38.4328	-104.457	38.4781	0
-104.457	38.4775	-104.399	38.5229	0
-104.399	38.4772	-104.342	38.5226	0
-104.514	38.4778	-104.456	38.5231	0
-104.456	38.5226	-104.399	38.5679	0
-104.399	38.5223	-104.341	38.5677	0
-104.514	38.5229	-104.456	38.5682	0
-104.514	38.5679	-104.456	38.6132	1
-104.456	38.5677	-104.398	38.613	0
-104.399	38.5673	-104.341	38.6127	0
-104.228	38.4761	-104.17	38.5216	0
-104.17	38.4757	-104.112	38.5212	0
-104.113	38.4753	-104.055	38.5208	0
-104.17	38.5208	-104.112	38.5663	0
-104.112	38.5203	-104.054	38.5658	1
-104.227	38.5212	-104.169	38.5666	0
-104.112	38.5654	-104.054	38.6109	1
-104.169	38.5658	-104.111	38.6113	0
-104.227	38.5663	-104.169	38.6117	0
-104.226	38.6113	-104.168	38.6568	0
-103.945	38.2145	-103.887	38.249	0
-103.887	38.2338	-103.846	38.2485	0
-103.83	38.2535	-103.772	38.293	0
-103.887	38.2481	-103.829	38.2935	0
-103.944	38.2485	-103.886	38.2941	1
-103.829	38.2924	-103.771	38.338	0
-103.772	38.2731	-103.721	38.2924	0
-103.715	38.2953	-103.657	38.3368	0
-103.772	38.2919	-103.714	38.3375	1
-103.714	38.3362	-103.656	38.3819	1
-103.657	38.3254	-103.637	38.3362	0
-103.599	38.3554	-103.553	38.3806	0
-103.657	38.336	-103.599	38.3813	0
-103.656	38.3806	-103.598	38.4263	0
-103.599	38.38	-103.541	38.4256	0
-103.542	38.3863	-103.506	38.4249	0
-103.598	38.4249	-103.54	38.4707	0
-103.655	38.4256	-103.597	38.4713	0
-103.541	38.4245	-103.506	38.47	0
-103.886	38.293	-103.829	38.3386	0
-103.944	38.2935	-103.886	38.3391	1
-103.886	38.338	-103.828	38.3837	0
-103.829	38.3375	-103.771	38.3831	0
-103.943	38.3386	-103.885	38.3842	0
-103.885	38.3831	-103.827	38.4287	0
-103.828	38.3825	-103.77	38.4281	0
-103.942	38.3837	-103.884	38.4292	0
-103.942	38.4287	-103.884	38.4743	0
-103.827	38.4276	-103.769	38.4732	0
-103.771	38.3368	-103.713	38.3825	0
-103.713	38.3813	-103.655	38.4269	0
-103.771	38.3819	-103.713	38.4276	0
-103.713	38.4263	-103.654	38.472	2
-103.77	38.4269	-103.712	38.4726	0
-103.712	38.4713	-103.654	38.517	0
-103.769	38.472	-103.711	38.5177	0
-103.711	38.5164	-103.653	38.5621	0
-103.768	38.517	-103.71	38.5627	0
-103.71	38.5614	-103.652	38.6071	0
-103.884	38.4281	-103.826	38.4738	0
-103.941	38.4738	-103.883	38.5193	0
-103.826	38.4726	-103.768	38.5182	0
-103.884	38.4732	-103.826	38.5188	1
-103.94	38.5188	-103.882	38.5644	0
-103.826	38.5177	-103.768	38.5633	0
-103.883	38.5182	-103.825	38.5639	0
-103.94	38.5639	-103.882	38.6094	0
-103.825	38.5627	-103.767	38.6084	0
-103.882	38.5633	-103.824	38.6089	0
-103.597	38.47	-103.539	38.5157	0
-103.654	38.4707	-103.596	38.5164	0
-103.54	38.4695	-103.482	38.515	0
-103.596	38.515	-103.538	38.5608	0
-103.654	38.5157	-103.595	38.5614	0
-103.539	38.5143	-103.481	38.5601	0
-103.653	38.5608	-103.595	38.6065	1
-103.538	38.5593	-103.48	38.6051	0
-103.595	38.5601	-103.537	38.6058	0
-103.595	38.6051	-103.536	38.6509	0
-103.768	38.5621	-103.709	38.6078	6
-103.767	38.6071	-103.709	38.6528	0
-103.709	38.6065	-103.651	38.6522	0
-103.651	38.6509	-103.593	38.6966	0
-103.709	38.6515	-103.65	38.6972	0
-103.766	38.6522	-103.708	38.6979	0
-103.765	38.6972	-103.707	38.7429	0
-103.65	38.6959	-103.592	38.7416	0
-103.708	38.6966	-103.649	38.7423	0
-103.649	38.741	-103.591	38.7867	0
-103.882	38.6084	-103.823	38.654	0
-103.824	38.6078	-103.766	38.6534	0
-103.939	38.6089	-103.881	38.6545	0
-103.881	38.6534	-103.823	38.699	0
-103.938	38.654	-103.88	38.6996	0
-103.823	38.6528	-103.765	38.6985	0
-103.88	38.6985	-103.822	38.7441	0
-103.938	38.699	-103.879	38.7446	0
-103.823	38.6979	-103.764	38.7435	0
-103.879	38.7435	-103.821	38.7891	0
-103.251	38.5451	-103.232	38.5561	0
-103.309	38.5236	-103.251	38.557	0
-103.251	38.5558	-103.193	38.6012	0
-103.309	38.5561	-103.25	38.602	0
-103.482	38.5052	-103.435	38.5143	0
-103.424	38.5162	-103.366	38.5586	0
-103.482	38.5137	-103.423	38.5593	0
-103.367	38.5235	-103.309	38.5578	0
-103.366	38.557	-103.307	38.6028	1
-103.481	38.5586	-103.422	38.6044	0
-103.423	38.5578	-103.365	38.6036	0
-103.365	38.602	-103.306	38.6479	0
-103.422	38.6028	-103.364	38.6487	0
-103.48	38.6036	-103.421	38.6494	0
-103.364	38.6471	-103.305	38.6929	0
-103.421	38.6479	-103.363	38.6937	0
-103.479	38.6487	-103.42	38.6945	1
-103.363	38.6921	-103.304	38.738	0
-103.42	38.6929	-103.362	38.7387	0
-103.478	38.6937	-103.419	38.7395	1
-103.477	38.7387	-103.418	38.7846	1
-103.25	38.6003	-103.192	38.6462	0
-103.307	38.6012	-103.249	38.6471	0
-103.249	38.6453	-103.19	38.6913	0
-103.306	38.6462	-103.248	38.6921	0
-103.248	38.6904	-103.189	38.7363	0
-103.305	38.6913	-103.247	38.7371	0
-103.247	38.7354	-103.188	38.7813	2
-103.304	38.7363	-103.246	38.7822	0
-103.246	38.7804	-103.187	38.8264	0
-103.303	38.7813	-103.245	38.8272	0
-103.419	38.738	-103.361	38.7838	0
-103.362	38.7371	-103.303	38.783	1
-103.418	38.783	-103.36	38.8288	1
-103.476	38.7838	-103.417	38.8296	0
-103.361	38.7822	-103.302	38.828	0
-103.36	38.8272	-103.301	38.8731	0
-103.417	38.828	-103.359	38.8739	0
-103.475	38.8288	-103.416	38.8746	0
-103.359	38.8723	-103.3	38.9181	0
-103.474	38.8739	-103.415	38.9197	0
-104.111	38.6104	-104.053	38.6559	1
-104.169	38.6109	-104.111	38.6564	0
-104.111	38.6555	-104.053	38.701	0
-104.226	38.6564	-104.168	38.7018	2
-104.168	38.6559	-104.11	38.7014	0
-104.11	38.7005	-104.052	38.746	0
-104.225	38.7014	-104.167	38.7469	1
-104.168	38.701	-104.11	38.7465	0
-104.225	38.7465	-104.167	38.7919	0
-104.167	38.746	-104.109	38.7915	1
-104.341	38.567	-104.284	38.6124	1
-104.284	38.6117	-104.226	38.6571	0
-104.341	38.6121	-104.283	38.6575	0
-104.283	38.6568	-104.225	38.7022	0
-104.341	38.6571	-104.283	38.7025	0
-104.34	38.7022	-104.282	38.7476	1
-104.283	38.7018	-104.225	38.7472	1
-104.282	38.7469	-104.224	38.7923	0
-104.34	38.7472	-104.282	38.7926	0
-104.339	38.7923	-104.281	38.8377	0
-104.456	38.6127	-104.398	38.6581	0
-104.513	38.613	-104.455	38.6583	0
-104.398	38.6124	-104.341	38.6578	0
-104.455	38.6578	-104.398	38.7031	0
-104.513	38.6581	-104.455	38.7034	2
-104.398	38.6575	-104.34	38.7028	0
-104.455	38.7028	-104.397	38.7482	1
-104.513	38.7031	-104.455	38.7484	0
-104.398	38.7025	-104.34	38.7479	1
-104.397	38.7476	-104.339	38.7929	1
-103.996	38.6094	-103.938	38.655	0
-104.054	38.61	-103.996	38.6555	0
-103.996	38.6545	-103.938	38.7001	1
-104.053	38.655	-103.995	38.7005	0
-104.053	38.7001	-103.995	38.7456	0
-103.995	38.6996	-103.937	38.7451	3
-103.995	38.7446	-103.936	38.7902	0
-104.052	38.7451	-103.994	38.7906	0
-104.051	38.7902	-103.993	38.8357	1
-103.994	38.7897	-103.936	38.8352	0
-104.11	38.7456	-104.051	38.7911	1
-104.109	38.7906	-104.051	38.8362	0
-104.167	38.7911	-104.108	38.8366	1
-104.224	38.7915	-104.166	38.837	0
-104.224	38.8366	-104.166	38.882	1
-104.108	38.8357	-104.05	38.8812	0
-104.166	38.8362	-104.108	38.8816	0
-104.108	38.8807	-104.05	38.9263	1
-104.166	38.8812	-104.107	38.9267	0
-104.223	38.8816	-104.165	38.9271	0
-104.455	38.7479	-104.397	38.7932	0
-104.512	38.7482	-104.454	38.7935	0
-104.454	38.7929	-104.396	38.8383	1
-104.512	38.7932	-104.454	38.8385	3
-104.397	38.7926	-104.339	38.838	0
-104.396	38.8377	-104.338	38.883	0
-104.512	38.8383	-104.454	38.8836	0
-104.454	38.838	-104.396	38.8833	1
-104.396	38.8827	-104.338	38.9281	0
-104.511	38.8833	-104.453	38.9286	0
-104.282	38.7919	-104.224	38.8373	0
-104.339	38.8373	-104.281	38.8827	0
-104.281	38.837	-104.223	38.8824	1
-104.338	38.8824	-104.28	38.9278	0
-104.281	38.882	-104.223	38.9275	0
-104.338	38.9275	-104.28	38.9728	0
-104.28	38.9271	-104.222	38.9725	0
-104.338	38.9725	-104.279	39.0179	0
-104.28	38.9721	-104.222	39.0176	0
-104.279	39.0172	-104.221	39.0626	0
-104.454	38.883	-104.396	38.9284	0
-104.396	38.9278	-104.338	38.9732	0
-104.511	38.9284	-104.453	38.9737	0
-104.453	38.9281	-104.395	38.9734	0
-104.395	38.9728	-104.337	39.0182	0
-104.511	38.9734	-104.453	39.0188	0
-104.453	38.9732	-104.395	39.0185	0
-104.51	39.0185	-104.452	39.0638	0
-104.453	39.0182	-104.395	39.0636	0
-104.395	39.0179	-104.337	39.0633	0
-104.107	38.9258	-104.049	38.9713	0
-104.165	38.9263	-104.107	38.9717	0
-104.223	38.9267	-104.164	38.9721	0
-104.222	38.9717	-104.164	39.0172	0
-104.107	38.9709	-104.048	39.0164	0
-104.164	38.9713	-104.106	39.0168	0
-104.222	39.0168	-104.163	39.0622	0
-104.106	39.0159	-104.048	39.0614	0
-104.164	39.0164	-104.106	39.0618	0
-104.106	39.061	-104.047	39.1065	0
-104.163	39.0614	-104.105	39.1069	0
-104.221	39.0618	-104.163	39.1073	0
-104.163	39.1065	-104.104	39.1519	0
-104.221	39.1069	-104.162	39.1523	0
-104.105	39.106	-104.047	39.1515	2
-104.162	39.1515	-104.104	39.197	0
-104.22	39.1519	-104.162	39.1974	0
-104.104	39.1511	-104.046	39.1966	0
-104.162	39.1966	-104.103	39.242	0
-104.22	39.197	-104.161	39.2424	0
-103.652	38.6058	-103.594	38.6515	0
-103.537	38.6044	-103.479	38.6502	0
-103.594	38.6502	-103.535	38.6959	0
-103.536	38.6494	-103.478	38.6952	0
-103.593	38.6952	-103.534	38.741	0
-103.535	38.6945	-103.477	38.7402	1
-103.592	38.7402	-103.533	38.786	0
-103.534	38.7395	-103.476	38.7853	3
-103.591	38.7853	-103.533	38.831	0
-103.533	38.7846	-103.475	38.8303	0
-103.707	38.7416	-103.649	38.7873	0
-103.764	38.7423	-103.706	38.788	0
-103.764	38.7873	-103.705	38.833	0
-103.649	38.786	-103.59	38.8317	0
-103.706	38.7867	-103.648	38.8324	0
-103.763	38.8324	-103.704	38.878	0
-103.648	38.831	-103.589	38.8768	0
-103.705	38.8317	-103.647	38.8774	0
-103.704	38.8768	-103.646	38.9225	0
-103.647	38.8761	-103.588	38.9218	0
-103.937	38.7441	-103.879	38.7897	0
-103.822	38.7429	-103.764	38.7885	0
-103.879	38.7885	-103.82	38.8342	0
-103.821	38.788	-103.763	38.8336	0
-103.936	38.8342	-103.877	38.8798	1
-103.82	38.833	-103.762	38.8786	1
-103.878	38.8336	-103.82	38.8792	0
-103.82	38.878	-103.761	38.9237	0
-103.935	38.8792	-103.877	38.9248	0
-103.877	38.8786	-103.819	38.9243	0
-103.936	38.7891	-103.878	38.8347	0
-104.051	38.8352	-103.993	38.8807	1
-103.993	38.8347	-103.935	38.8803	0
-104.05	38.8803	-103.992	38.9258	0
-103.993	38.8798	-103.934	38.9253	0
-104.05	38.9253	-103.991	38.9709	0
-103.992	38.9248	-103.934	38.9704	0
-104.049	38.9704	-103.991	39.0159	0
-103.991	38.9699	-103.933	39.0154	0
-104.048	39.0154	-103.99	39.061	0
-103.762	38.8774	-103.704	38.9231	0
-103.704	38.9218	-103.645	38.9675	0
-103.761	38.9225	-103.703	38.9681	0
-103.646	38.9211	-103.587	38.9669	0
-103.703	38.9669	-103.644	39.0126	5
-103.761	38.9675	-103.702	39.0132	0
-103.645	38.9662	-103.587	39.0119	0
-103.702	39.0119	-103.643	39.0576	0
-103.644	39.0112	-103.586	39.0569	0
-103.76	39.0126	-103.701	39.0582	0
-103.819	38.9231	-103.761	38.9687	0
-103.934	38.9243	-103.876	38.9699	0
-103.877	38.9237	-103.818	38.9693	1
-103.818	38.9681	-103.76	39.0138	0
-103.934	38.9693	-103.875	39.0149	0
-103.876	38.9687	-103.817	39.0144	0
-103.875	39.0138	-103.817	39.0594	0
-103.933	39.0144	-103.874	39.06	0
-103.817	39.0132	-103.759	39.0588	0
-103.874	39.0588	-103.816	39.1045	0
-103.991	39.0149	-103.932	39.0605	0
-104.048	39.0605	-103.989	39.106	0
-103.99	39.06	-103.932	39.1055	0
-104.047	39.1055	-103.989	39.1511	0
-103.989	39.105	-103.931	39.1506	0
-104.047	39.1506	-103.988	39.1961	0
-103.989	39.15	-103.93	39.1956	0
-103.93	39.1945	-103.872	39.2401	0
-104.046	39.1956	-103.987	39.2411	0
-103.988	39.1951	-103.93	39.2407	0
-103.701	39.0569	-103.643	39.1027	0
-103.759	39.0576	-103.7	39.1033	0
-103.643	39.0563	-103.585	39.102	0
-103.758	39.1027	-103.7	39.1483	0
-103.7	39.102	-103.642	39.1477	0
-103.643	39.1013	-103.584	39.147	6
-103.757	39.1477	-103.699	39.1934	0
-103.7	39.147	-103.641	39.1927	2
-103.642	39.1463	-103.583	39.1921	36
-103.641	39.1914	-103.582	39.2371	26
-103.932	39.0594	-103.874	39.105	0
-103.817	39.0582	-103.758	39.1039	0
-103.874	39.1039	-103.815	39.1495	0
-103.816	39.1033	-103.757	39.1489	0
-103.932	39.1045	-103.873	39.15	0
-103.931	39.1495	-103.872	39.1951	5
-103.873	39.1489	-103.814	39.1945	3
-103.815	39.1483	-103.757	39.194	0
-103.872	39.194	-103.814	39.2396	2
-103.814	39.1934	-103.756	39.239	1
-103.699	39.1921	-103.64	39.2378	0
-103.757	39.1927	-103.698	39.2384	0
-103.756	39.2378	-103.697	39.2835	5
-103.698	39.2371	-103.639	39.2828	28
-103.64	39.2364	-103.581	39.2822	0
-103.755	39.2828	-103.696	39.3285	0
-103.697	39.2822	-103.638	39.3279	0
-103.639	39.2815	-103.58	39.3272	6
-103.754	39.3279	-103.695	39.3735	0
-103.696	39.3272	-103.637	39.3729	0
-103.533	38.8296	-103.474	38.8754	5
-103.59	38.8303	-103.532	38.8761	15
-103.532	38.8746	-103.473	38.9204	0
-103.589	38.8754	-103.531	38.9211	2
-103.531	38.9197	-103.472	38.9655	0
-103.588	38.9204	-103.53	38.9662	0
-103.53	38.9647	-103.471	39.0105	0
-103.587	38.9655	-103.529	39.0112	0
-103.529	39.0098	-103.47	39.0555	1
-103.587	39.0105	-103.528	39.0563	0
-103.245	38.8255	-103.186	38.8714	0
-103.302	38.8264	-103.243	38.8723	0
-103.243	38.8705	-103.185	38.9164	0
-103.301	38.8714	-103.242	38.9173	0
-103.242	38.9156	-103.184	38.9615	0
-103.3	38.9164	-103.241	38.9623	0
-103.241	38.9606	-103.182	39.0065	2
-103.299	38.9615	-103.24	39.0074	0
-103.24	39.0056	-103.181	39.0515	2
-103.298	39.0065	-103.239	39.0524	6
-103.416	38.8731	-103.358	38.9189	0
-103.358	38.9173	-103.299	38.9632	0
-103.415	38.9181	-103.357	38.964	9
-103.473	38.9189	-103.414	38.9647	0
-103.357	38.9623	-103.298	39.0082	0
-103.414	38.9632	-103.356	39.009	1
-103.472	38.964	-103.413	39.0098	1
-103.413	39.0082	-103.355	39.054	0
-103.471	39.009	-103.412	39.0548	0
-103.356	39.0074	-103.297	39.0532	0
-103.355	39.0524	-103.296	39.0983	3
-103.412	39.0532	-103.354	39.0991	1
-103.47	39.054	-103.411	39.0998	0
-103.411	39.0983	-103.352	39.1441	1
-103.469	39.0991	-103.41	39.1449	3
-103.354	39.0974	-103.295	39.1433	0
-103.41	39.1433	-103.351	39.1891	2
-103.352	39.1425	-103.294	39.1883	0
-103.468	39.1441	-103.409	39.1899	0
-103.409	39.1883	-103.35	39.2342	0
-103.239	39.0507	-103.18	39.0966	1
-103.297	39.0515	-103.238	39.0974	0
-103.238	39.0957	-103.179	39.1416	0
-103.296	39.0966	-103.237	39.1425	0
-103.295	39.1416	-103.236	39.1875	0
-103.237	39.1407	-103.178	39.1866	0
-103.294	39.1866	-103.235	39.2325	0
-103.236	39.1858	-103.177	39.2317	1
-103.292	39.2317	-103.233	39.2776	1
-103.235	39.2308	-103.175	39.2767	0
-103.528	39.0548	-103.469	39.1006	4
-103.586	39.0555	-103.527	39.1013	2
-103.527	39.0998	-103.468	39.1456	0
-103.585	39.1006	-103.526	39.1463	0
-103.526	39.1449	-103.467	39.1907	4
-103.584	39.1456	-103.525	39.1914	24
-103.525	39.1899	-103.466	39.2357	0
-103.583	39.1907	-103.524	39.2364	0
-103.524	39.235	-103.465	39.2807	0
-103.582	39.2357	-103.523	39.2815	0
-103.467	39.1891	-103.408	39.235	0
-103.351	39.1875	-103.292	39.2334	0
-103.35	39.2325	-103.291	39.2784	0
-103.408	39.2334	-103.349	39.2792	0
-103.466	39.2342	-103.407	39.28	1
-103.349	39.2776	-103.29	39.3234	1
-103.407	39.2784	-103.348	39.3243	5
-103.465	39.2792	-103.406	39.325	0
-103.464	39.3243	-103.405	39.3701	0
-103.406	39.3234	-103.347	39.3693	0
-103.291	39.2767	-103.232	39.3226	0
-103.233	39.2758	-103.174	39.3217	0
-103.29	39.3217	-103.231	39.3676	0
-103.232	39.3209	-103.173	39.3668	0
-103.289	39.3668	-103.23	39.4127	0
-103.231	39.3659	-103.172	39.4118	0
-103.23	39.4109	-103.171	39.4568	0
-103.288	39.4118	-103.229	39.4577	1
-103.229	39.4559	-103.17	39.5019	0
-103.287	39.4568	-103.228	39.5027	0
-103.581	39.2807	-103.522	39.3265	6
-103.523	39.28	-103.464	39.3258	1
-103.58	39.3258	-103.521	39.3716	4
-103.522	39.325	-103.463	39.3708	0
-103.579	39.3708	-103.52	39.4166	0
-103.521	39.3701	-103.462	39.4159	0
-103.578	39.4159	-103.519	39.4616	0
-103.52	39.4151	-103.461	39.4609	6
-103.577	39.4609	-103.518	39.5067	0
-103.519	39.4602	-103.46	39.5059	0
-103.348	39.3226	-103.289	39.3685	0
-103.463	39.3693	-103.404	39.4151	0
-103.347	39.3676	-103.288	39.4135	0
-103.405	39.3685	-103.346	39.4143	0
-103.462	39.4143	-103.403	39.4602	0
-103.404	39.4135	-103.345	39.4594	0
-103.346	39.4127	-103.287	39.4586	0
-103.403	39.4586	-103.344	39.5044	0
-103.345	39.4577	-103.286	39.5036	0
-103.461	39.4594	-103.402	39.5052	16
-104.337	39.0176	-104.279	39.063	0
-104.279	39.0622	-104.221	39.1077	0
-104.337	39.0626	-104.279	39.108	0
-104.279	39.1073	-104.22	39.1527	2
-104.336	39.1077	-104.278	39.1531	0
-104.278	39.1523	-104.22	39.1978	0
-104.336	39.1527	-104.278	39.1981	0
-104.278	39.1974	-104.219	39.2428	0
-104.336	39.1978	-104.277	39.2432	0
-104.277	39.2424	-104.219	39.2879	0
-104.51	39.0636	-104.452	39.1089	0
-104.452	39.0633	-104.394	39.1086	0
-104.395	39.063	-104.336	39.1083	0
-104.51	39.1086	-104.452	39.1539	0
-104.394	39.108	-104.336	39.1534	0
-104.452	39.1083	-104.394	39.1537	0
-104.51	39.1537	-104.451	39.199	0
-104.452	39.1534	-104.393	39.1987	0
-104.394	39.1531	-104.336	39.1984	0
-104.393	39.1981	-104.335	39.2435	0
-104.104	39.1961	-104.045	39.2416	0
-104.161	39.2416	-104.103	39.2871	2
-104.219	39.242	-104.161	39.2875	0
-104.103	39.2411	-104.045	39.2867	0
-104.103	39.2862	-104.044	39.3317	0
-104.161	39.2867	-104.102	39.3321	0
-104.219	39.2871	-104.16	39.3325	0
-104.102	39.3312	-104.044	39.3768	0
-104.16	39.3317	-104.102	39.3772	0
-104.218	39.3321	-104.16	39.3776	0
-104.451	39.1984	-104.393	39.2438	0
-104.509	39.1987	-104.451	39.244	0
-104.451	39.2435	-104.393	39.2888	0
-104.393	39.2432	-104.335	39.2885	0
-104.509	39.2438	-104.451	39.2891	1
-104.451	39.2885	-104.392	39.3339	0
-104.509	39.2888	-104.45	39.3341	0
-104.393	39.2882	-104.334	39.3336	0
-104.392	39.3333	-104.334	39.3786	0
-104.45	39.3336	-104.392	39.3789	0
-104.335	39.2428	-104.277	39.2882	0
-104.277	39.2875	-104.218	39.3329	0
-104.335	39.2879	-104.276	39.3333	0
-104.276	39.3325	-104.218	39.378	0
-104.334	39.3329	-104.276	39.3783	0
-104.276	39.3776	-104.217	39.423	0
-104.334	39.378	-104.275	39.4234	0
-104.333	39.423	-104.275	39.4684	0
-104.275	39.4226	-104.217	39.4681	0
-104.333	39.4681	-104.274	39.5135	0
-104.508	39.3339	-104.45	39.3792	3
-104.45	39.3786	-104.391	39.424	0
-104.508	39.3789	-104.45	39.4242	0
-104.392	39.3783	-104.333	39.4237	2
-104.391	39.4234	-104.333	39.4687	0
-104.45	39.4237	-104.391	39.469	0
-104.508	39.424	-104.449	39.4693	0
-104.449	39.4687	-104.391	39.5141	0
-104.391	39.4684	-104.333	39.5138	1
-104.507	39.469	-104.449	39.5143	0
-104.102	39.3763	-104.043	39.4218	0
-104.16	39.3768	-104.101	39.4222	0
-104.218	39.3772	-104.159	39.4226	0
-104.101	39.4213	-104.042	39.4669	0
-104.159	39.4218	-104.1	39.4673	0
-104.217	39.4222	-104.159	39.4677	0
-104.1	39.4664	-104.042	39.5119	0
-104.217	39.4673	-104.158	39.5127	0
-104.159	39.4669	-104.1	39.5123	0
-104.1	39.5114	-104.041	39.5569	0
-104.275	39.4677	-104.216	39.5131	0
-104.333	39.5131	-104.274	39.5585	7
-104.391	39.5135	-104.332	39.5588	20
-104.274	39.5127	-104.216	39.5582	0
-104.39	39.5585	-104.332	39.6039	9
-104.332	39.5582	-104.273	39.6036	1
-104.274	39.5578	-104.215	39.6032	0
-104.332	39.6032	-104.273	39.6486	7
-104.39	39.6036	-104.331	39.6489	11
-104.273	39.6028	-104.215	39.6483	0
-104.158	39.5119	-104.099	39.5574	0
-104.216	39.5123	-104.157	39.5578	0
-104.157	39.5569	-104.099	39.6024	0
-104.099	39.5565	-104.04	39.602	0
-104.216	39.5574	-104.157	39.6028	0
-104.157	39.602	-104.098	39.6475	3
-104.099	39.6015	-104.04	39.647	0
-104.215	39.6024	-104.156	39.6479	4
-104.156	39.647	-104.098	39.6925	4
-104.098	39.6466	-104.039	39.6921	0
-104.041	39.556	-103.982	39.6015	0
-104.04	39.601	-103.982	39.6466	0
-103.982	39.6005	-103.923	39.6461	0
-104.04	39.6461	-103.981	39.6916	0
-103.982	39.6456	-103.923	39.6911	0
-104.039	39.6911	-103.98	39.7367	3
-103.981	39.6906	-103.922	39.7362	3
-104.039	39.7362	-103.98	39.7817	11
-103.98	39.7356	-103.921	39.7812	5
-104.038	39.7812	-103.979	39.8268	3
-103.93	39.2396	-103.871	39.2852	0
-104.045	39.2407	-103.987	39.2862	0
-103.987	39.2401	-103.929	39.2857	0
-104.045	39.2857	-103.986	39.3312	0
-103.987	39.2852	-103.928	39.3308	0
-103.929	39.2846	-103.87	39.3302	0
-103.986	39.3302	-103.927	39.3758	0
-104.044	39.3308	-103.986	39.3763	0
-103.928	39.3297	-103.869	39.3753	0
-104.044	39.3758	-103.985	39.4213	1
-103.872	39.239	-103.813	39.2846	0
-103.814	39.2384	-103.755	39.2841	0
-103.871	39.2841	-103.812	39.3297	0
-103.813	39.2835	-103.754	39.3291	0
-103.87	39.3291	-103.811	39.3747	0
-103.812	39.3285	-103.753	39.3742	0
-103.869	39.3742	-103.811	39.4198	0
-103.811	39.3735	-103.753	39.4192	0
-103.811	39.4186	-103.752	39.4642	0
-103.869	39.4192	-103.81	39.4648	0
-103.638	39.3265	-103.579	39.3722	0
-103.637	39.3716	-103.578	39.4173	0
-103.695	39.3722	-103.636	39.418	0
-103.753	39.3729	-103.695	39.4186	0
-103.636	39.4166	-103.577	39.4623	0
-103.753	39.418	-103.694	39.4636	0
-103.695	39.4173	-103.636	39.463	0
-103.694	39.4623	-103.635	39.508	0
-103.752	39.463	-103.693	39.5087	0
-103.693	39.5074	-103.634	39.5531	0
-103.986	39.3753	-103.927	39.4208	0
-103.927	39.3747	-103.869	39.4203	0
-103.927	39.4198	-103.868	39.4654	0
-104.043	39.4208	-103.984	39.4664	0
-103.985	39.4203	-103.926	39.4659	0
-104.042	39.4659	-103.984	39.5114	0
-103.984	39.4654	-103.925	39.5109	0
-104.042	39.5109	-103.983	39.5565	0
-103.984	39.5104	-103.925	39.556	0
-103.983	39.5555	-103.924	39.601	1
-103.81	39.4636	-103.751	39.5093	0
-103.926	39.4648	-103.867	39.5104	0
-103.868	39.4642	-103.809	39.5099	0
-103.925	39.5099	-103.867	39.5555	0
-103.867	39.5093	-103.808	39.5549	0
-103.809	39.5087	-103.75	39.5543	0
-103.925	39.5549	-103.866	39.6005	0
-103.867	39.5543	-103.808	39.6	0
-103.808	39.5537	-103.749	39.5994	0
-103.924	39.6	-103.865	39.6456	0
-103.751	39.508	-103.692	39.5537	1
-103.692	39.5524	-103.633	39.5981	0
-103.75	39.5531	-103.691	39.5988	0
-103.691	39.5974	-103.632	39.6432	0
-103.749	39.5981	-103.69	39.6438	0
-103.69	39.6425	-103.631	39.6882	0
-103.749	39.6432	-103.689	39.6888	0
-103.689	39.6875	-103.63	39.7332	3
-103.748	39.6882	-103.689	39.7339	0
-103.689	39.7326	-103.629	39.7783	2
-103.866	39.5994	-103.807	39.645	0
-103.808	39.5988	-103.749	39.6444	0
-103.807	39.6438	-103.748	39.6895	0
-103.865	39.6444	-103.806	39.69	3
-103.923	39.645	-103.864	39.6906	0
-103.923	39.69	-103.864	39.7356	2
-103.806	39.6888	-103.747	39.7345	2
-103.864	39.6895	-103.805	39.7351	0
-103.805	39.7339	-103.746	39.7795	0
-103.864	39.7345	-103.804	39.7801	0
-103.516	39.6403	-103.456	39.6861	0
-103.632	39.6418	-103.573	39.6875	0
-103.574	39.6411	-103.515	39.6868	1
-103.515	39.6853	-103.455	39.7311	0
-103.631	39.6868	-103.572	39.7326	0
-103.573	39.6861	-103.514	39.7319	0
-103.514	39.7304	-103.454	39.7762	1
-103.572	39.7311	-103.513	39.7769	0
-103.63	39.7319	-103.571	39.7776	0
-103.513	39.7754	-103.453	39.8212	0
-103.922	39.7351	-103.863	39.7807	6
-103.863	39.7795	-103.804	39.8252	0
-103.804	39.7789	-103.745	39.8246	0
-103.921	39.7801	-103.862	39.8257	0
-103.921	39.8252	-103.861	39.8708	0
-103.804	39.824	-103.744	39.8696	11
-103.862	39.8246	-103.803	39.8702	0
-103.803	39.869	-103.744	39.9147	0
-103.92	39.8702	-103.861	39.9158	0
-103.861	39.8696	-103.802	39.9152	0
-103.747	39.7332	-103.688	39.7789	0
-103.688	39.7776	-103.628	39.8233	10
-103.746	39.7783	-103.687	39.824	0
-103.745	39.8233	-103.686	39.869	0
-103.687	39.8226	-103.628	39.8684	0
-103.686	39.8677	-103.627	39.9134	4
-103.744	39.8684	-103.685	39.914	3
-103.685	39.9127	-103.626	39.9584	2
-103.744	39.9134	-103.684	39.9591	4
-103.743	39.9584	-103.683	40.0041	8
-103.636	39.4616	-103.577	39.5074	0
-103.577	39.5059	-103.517	39.5517	0
-103.518	39.5052	-103.459	39.551	0
-103.635	39.5067	-103.576	39.5524	0
-103.634	39.5517	-103.575	39.5974	0
-103.517	39.5502	-103.458	39.596	0
-103.576	39.551	-103.516	39.5967	0
-103.516	39.5953	-103.457	39.6411	0
-103.633	39.5967	-103.574	39.6425	0
-103.575	39.596	-103.516	39.6418	0
-103.344	39.5027	-103.285	39.5486	0
-103.286	39.5019	-103.227	39.5478	0
-103.228	39.501	-103.168	39.5469	0
-103.285	39.5469	-103.225	39.5928	0
-103.227	39.546	-103.167	39.5919	0
-103.343	39.5478	-103.284	39.5937	1
-103.284	39.5919	-103.224	39.6378	0
-103.225	39.591	-103.166	39.637	4
-103.342	39.5928	-103.283	39.6387	0
-103.283	39.637	-103.223	39.6829	0
-103.46	39.5044	-103.401	39.5502	32
-103.402	39.5036	-103.343	39.5494	0
-103.459	39.5494	-103.4	39.5953	0
-103.401	39.5486	-103.342	39.5945	0
-103.458	39.5945	-103.399	39.6403	0
-103.4	39.5937	-103.341	39.6395	0
-103.457	39.6395	-103.398	39.6853	0
-103.399	39.6387	-103.34	39.6845	0
-103.456	39.6845	-103.397	39.7304	0
-103.398	39.6837	-103.339	39.7296	22
-103.111	39.4991	-103.052	39.5451	0
-103.053	39.4981	-102.994	39.5441	0
-103.17	39.5	-103.11	39.546	0
-103.11	39.5441	-103.051	39.5901	0
-103.168	39.5451	-103.109	39.591	0
-103.109	39.5891	-103.05	39.6351	0
-103.167	39.5901	-103.108	39.6361	0
-103.108	39.6342	-103.048	39.6802	0
-103.166	39.6351	-103.107	39.6811	0
-103.107	39.6792	-103.047	39.7252	0
-103.224	39.6361	-103.165	39.682	0
-103.341	39.6378	-103.281	39.6837	0
-103.34	39.6829	-103.28	39.7288	0
-103.281	39.682	-103.222	39.7279	0
-103.223	39.6811	-103.164	39.727	0
-103.339	39.7279	-103.279	39.7738	0
-103.222	39.7261	-103.162	39.7721	0
-103.28	39.727	-103.221	39.7729	12
-103.279	39.7721	-103.22	39.818	1
-103.221	39.7711	-103.161	39.8171	24
-103.165	39.6802	-103.105	39.7261	0
-103.105	39.7242	-103.046	39.7702	23
-103.164	39.7252	-103.104	39.7711	6
-103.162	39.7702	-103.103	39.8162	7
-103.104	39.7692	-103.044	39.8152	18
-103.161	39.8152	-103.102	39.8612	0
-103.103	39.8143	-103.043	39.8603	7
-103.16	39.8603	-103.1	39.9062	10
-103.102	39.8593	-103.042	39.9053	0
-103.159	39.9053	-103.099	39.9513	2
-103.455	39.7296	-103.396	39.7754	2
-103.397	39.7288	-103.338	39.7746	14
-103.454	39.7746	-103.395	39.8204	15
-103.396	39.7738	-103.336	39.8196	7
-103.395	39.8188	-103.335	39.8647	6
-103.453	39.8196	-103.394	39.8655	1
-103.394	39.8638	-103.334	39.9097	0
-103.452	39.8647	-103.393	39.9105	3
-103.393	39.9089	-103.333	39.9547	0
-103.451	39.9097	-103.392	39.9555	0
-103.338	39.7729	-103.278	39.8188	0
-103.278	39.8171	-103.218	39.863	6
-103.336	39.818	-103.277	39.8638	9
-103.22	39.8162	-103.16	39.8621	1
-103.335	39.863	-103.276	39.9089	2
-103.218	39.8612	-103.159	39.9071	0
-103.277	39.8621	-103.217	39.908	0
-103.334	39.908	-103.275	39.9539	0
-103.217	39.9062	-103.158	39.9522	0
-103.276	39.9071	-103.216	39.9531	1
-103.1	39.9043	-103.041	39.9503	0
-103.158	39.9503	-103.098	39.9963	0
-103.099	39.9493	-103.039	39.9953	1
-103.156	39.9953	-103.097	40.0413	0
-103.098	39.9944	-103.038	40.0404	0
-103.097	40.0394	-103.037	40.0854	0
-103.155	40.0404	-103.095	40.0863	0
-103.037	40.0834	-102.977	40.1294	0
-103.095	40.0844	-103.035	40.1304	0
-103.154	40.0854	-103.094	40.1314	2
-103.333	39.9531	-103.274	39.9989	1
-103.216	39.9513	-103.156	39.9972	0
-103.275	39.9522	-103.215	39.9981	0
-103.332	39.9981	-103.272	40.044	9
-103.274	39.9972	-103.214	40.0431	3
-103.215	39.9963	-103.155	40.0422	0
-103.214	40.0413	-103.154	40.0872	2
-103.331	40.0431	-103.271	40.089	2
-103.272	40.0422	-103.213	40.0881	4
-103.271	40.0872	-103.211	40.1332	0
-103.571	39.7762	-103.512	39.8219	2
-103.629	39.7769	-103.57	39.8226	6
-103.512	39.8204	-103.452	39.8662	0
-103.57	39.8212	-103.511	39.867	1
-103.628	39.8219	-103.569	39.8677	2
-103.511	39.8655	-103.451	39.9113	2
-103.569	39.8662	-103.51	39.912	4
-103.628	39.867	-103.568	39.9127	0
-103.51	39.9105	-103.45	39.9563	0
-103.568	39.9113	-103.509	39.957	19
-103.919	39.9152	-103.86	39.9608	0
-103.802	39.914	-103.743	39.9597	3
-103.861	39.9147	-103.801	39.9603	0
-103.801	39.9591	-103.742	40.0047	0
-103.86	39.9597	-103.801	40.0053	4
-103.918	39.9603	-103.859	40.0059	0
-103.801	40.0041	-103.741	40.0498	0
-103.918	40.0053	-103.858	40.0509	0
-103.859	40.0047	-103.8	40.0504	2
-103.917	40.0504	-103.858	40.096	0
-103.627	39.912	-103.567	39.9577	2
-103.509	39.9555	-103.449	40.0013	0
-103.626	39.957	-103.566	40.0028	2
-103.567	39.9563	-103.508	40.0021	3
-103.508	40.0006	-103.448	40.0464	0
-103.625	40.0021	-103.565	40.0478	2
-103.566	40.0013	-103.507	40.0471	1
-103.624	40.0471	-103.564	40.0929	3
-103.507	40.0456	-103.447	40.0914	0
-103.565	40.0464	-103.506	40.0921	1
-103.684	39.9577	-103.625	40.0035	4
-103.742	40.0035	-103.683	40.0492	1
-103.683	40.0028	-103.624	40.0485	7
-103.741	40.0485	-103.682	40.0942	0
-103.683	40.0478	-103.623	40.0935	0
-103.74	40.0935	-103.681	40.1392	1
-103.682	40.0929	-103.622	40.1386	2
-103.739	40.1386	-103.68	40.1843	1
-103.681	40.1379	-103.621	40.1836	0
-103.68	40.1829	-103.62	40.2286	0
-103.8	40.0492	-103.74	40.0948	5
-103.858	40.0498	-103.799	40.0954	7
-103.799	40.0942	-103.739	40.1399	4
-103.916	40.0954	-103.857	40.141	3
-103.858	40.0948	-103.798	40.1404	10
-103.916	40.1404	-103.856	40.1861	1
-103.857	40.1399	-103.797	40.1855	0
-103.798	40.1392	-103.739	40.1849	0
-103.797	40.1843	-103.738	40.2299	2
-103.856	40.1849	-103.797	40.2305	3
-103.506	40.0906	-103.446	40.1364	3
-103.623	40.0921	-103.563	40.1379	0
-103.564	40.0914	-103.505	40.1372	5
-103.622	40.1372	-103.563	40.1829	0
-103.505	40.1357	-103.445	40.1815	1
-103.563	40.1364	-103.504	40.1822	5
-103.563	40.1815	-103.503	40.2272	3
-103.504	40.1807	-103.444	40.2265	2
-103.621	40.1822	-103.562	40.228	1
-103.562	40.2265	-103.502	40.2723	4
-103.915	40.1855	-103.855	40.2311	0
-103.797	40.2293	-103.737	40.275	1
-103.855	40.2299	-103.796	40.2756	0
-103.914	40.2305	-103.855	40.2761	3
-103.796	40.2743	-103.736	40.32	1
-103.855	40.275	-103.795	40.3206	7
-103.913	40.2756	-103.854	40.3212	0
-103.913	40.3206	-103.853	40.3662	0
-103.854	40.32	-103.794	40.3656	0
-103.795	40.3194	-103.735	40.365	1
-103.503	40.2257	-103.443	40.2715	1
-103.62	40.2272	-103.561	40.273	7
-103.502	40.2708	-103.442	40.3166	0
-103.619	40.2723	-103.56	40.318	0
-103.561	40.2715	-103.501	40.3173	1
-103.618	40.3173	-103.559	40.3631	0
-103.501	40.3158	-103.441	40.3616	1
-103.56	40.3166	-103.5	40.3623	0
-103.618	40.3623	-103.558	40.4081	0
-103.5	40.3608	-103.44	40.4066	0
-103.739	40.1836	-103.679	40.2293	1
-103.738	40.2286	-103.678	40.2743	0
-103.679	40.228	-103.619	40.2737	1
-103.737	40.2737	-103.677	40.3194	0
-103.678	40.273	-103.618	40.3187	4
-103.736	40.3187	-103.676	40.3644	0
-103.677	40.318	-103.618	40.3637	0
-103.735	40.3637	-103.676	40.4094	1
-103.676	40.3631	-103.617	40.4088	1
-103.734	40.4088	-103.675	40.4545	0
-103.559	40.3616	-103.499	40.4074	0
-103.558	40.4066	-103.498	40.4524	1
-103.499	40.4058	-103.439	40.4517	0
-103.617	40.4074	-103.557	40.4531	0
-103.616	40.4524	-103.556	40.4982	1
-103.557	40.4517	-103.497	40.4974	0
-103.498	40.4509	-103.438	40.4967	5
-103.556	40.4967	-103.496	40.5425	0
-103.615	40.4974	-103.555	40.5432	1
-103.497	40.4959	-103.437	40.5417	0
-104.531	38.2431	-104.516	38.2528	0
-104.597	38.279	-104.573	38.2981	0
-104.573	38.2528	-104.515	38.2981	0
-104.612	38.2981	-104.572	38.3433	0
-104.573	38.2978	-104.515	38.3431	0
-104.626	38.3431	-104.572	38.3884	0
-104.572	38.3429	-104.515	38.3882	0
-104.64	38.3998	-104.629	38.4335	0
-104.654	38.4334	-104.629	38.4786	0
-104.629	38.3882	-104.572	38.4334	0
-104.572	38.388	-104.514	38.4332	0
-104.629	38.4332	-104.571	38.4785	0
-104.572	38.433	-104.514	38.4783	0
-104.629	38.4783	-104.571	38.5235	0
-104.571	38.4781	-104.514	38.5234	0
-104.571	38.5231	-104.514	38.5684	0
-104.629	38.5234	-104.571	38.5686	0
-104.571	38.5682	-104.513	38.6135	0
-104.628	38.5684	-104.571	38.6137	0
-104.668	38.4785	-104.629	38.5237	0
-104.682	38.5235	-104.628	38.5688	0
-104.696	38.5802	-104.686	38.6139	0
-104.686	38.5686	-104.628	38.6138	0
-104.686	38.6137	-104.628	38.6589	0
-104.715	38.6138	-104.685	38.659	0
-104.685	38.6587	-104.628	38.704	0
-104.733	38.6589	-104.685	38.7041	0
-104.685	38.7038	-104.627	38.749	0
-104.743	38.704	-104.685	38.7492	0
-104.751	38.7281	-104.742	38.7492	0
-104.769	38.7492	-104.742	38.7943	1
-104.571	38.6132	-104.513	38.6585	0
-104.628	38.6135	-104.57	38.6587	0
-104.57	38.6583	-104.513	38.7036	0
-104.628	38.6585	-104.57	38.7038	0
-104.57	38.7034	-104.512	38.7486	0
-104.628	38.7036	-104.57	38.7488	0
-104.627	38.7486	-104.57	38.7939	0
-104.57	38.7484	-104.512	38.7937	1
-104.57	38.7935	-104.512	38.8388	0
-104.627	38.7937	-104.569	38.839	0
-104.939	39.1167	-104.915	39.1549	0
-104.968	39.1549	-104.915	39.2	0
-104.997	39.2067	-104.972	39.2451	0
-104.972	39.2	-104.914	39.2451	0
-104.972	39.245	-104.914	39.2901	0
-105.026	39.2451	-104.972	39.2901	0
-105.055	39.2967	-105.03	39.3352	0
-104.972	39.2901	-104.914	39.3352	0
-105.03	39.2901	-104.972	39.3352	0
-104.972	39.3351	-104.914	39.3802	0
-105.03	39.3352	-104.972	39.3802	0
-104.742	38.749	-104.685	38.7942	0
-104.685	38.7488	-104.627	38.7941	0
-104.742	38.7941	-104.685	38.8393	0
-104.788	38.7942	-104.742	38.8394	0
-104.685	38.7939	-104.627	38.8391	0
-104.742	38.8391	-104.684	38.8843	0
-104.685	38.839	-104.627	38.8842	0
-104.8	38.8393	-104.742	38.8844	0
-104.8	38.8843	-104.742	38.9295	0
-104.684	38.884	-104.626	38.9292	0
-104.569	38.8385	-104.511	38.8838	0
-104.627	38.8388	-104.569	38.884	0
-104.569	38.8836	-104.511	38.9289	0
-104.627	38.8838	-104.569	38.9291	0
-104.626	38.9289	-104.568	38.9741	0
-104.569	38.9286	-104.511	38.9739	0
-104.568	38.9737	-104.51	39.019	0
-104.626	38.9739	-104.568	39.0192	0
-104.568	39.0188	-104.51	39.064	1
-104.626	39.019	-104.568	39.0642	0
-104.806	38.8688	-104.8	38.8845	0
-104.824	38.8844	-104.799	38.9295	0
-104.843	38.9295	-104.799	38.9746	0
-104.861	39.0095	-104.857	39.0197	0
-104.857	38.9746	-104.799	39.0197	1
-104.881	39.0197	-104.857	39.0648	0
-104.857	39.0196	-104.799	39.0648	0
-104.742	38.8842	-104.684	38.9294	0
-104.684	38.9291	-104.626	38.9743	0
-104.742	38.9292	-104.684	38.9744	0
-104.799	38.9294	-104.742	38.9746	0
-104.799	38.9744	-104.741	39.0196	0
-104.684	38.9741	-104.626	39.0194	0
-104.742	38.9743	-104.684	39.0195	0
-104.684	39.0192	-104.626	39.0644	0
-104.799	39.0195	-104.741	39.0647	0
-104.741	39.0194	-104.684	39.0646	0
-104.684	39.0642	-104.625	39.1095	0
-104.799	39.0646	-104.741	39.1097	0
-104.741	39.0644	-104.683	39.1096	0
-104.741	39.1095	-104.683	39.1547	0
-104.799	39.1096	-104.741	39.1548	0
-104.683	39.1093	-104.625	39.1545	0
-104.741	39.1545	-104.683	39.1997	0
-104.799	39.1547	-104.741	39.1998	0
-104.683	39.1543	-104.625	39.1996	0
-104.799	39.1997	-104.741	39.2449	0
-104.857	39.0647	-104.799	39.1098	0
-104.91	39.0648	-104.857	39.1099	0
-104.857	39.1097	-104.799	39.1549	0
-104.915	39.1098	-104.857	39.1549	2
-104.857	39.1548	-104.799	39.1999	0
-104.915	39.1549	-104.857	39.2	2
-104.857	39.1998	-104.799	39.245	0
-104.915	39.1999	-104.857	39.245	0
-104.857	39.2449	-104.798	39.29	0
-104.914	39.245	-104.856	39.2901	0
-104.568	39.0638	-104.51	39.1091	0
-104.626	39.064	-104.568	39.1093	0
-104.568	39.1089	-104.51	39.1541	0
-104.625	39.1091	-104.567	39.1543	0
-104.625	39.1541	-104.567	39.1994	0
-104.567	39.1539	-104.509	39.1992	0
-104.625	39.1992	-104.567	39.2445	0
-104.567	39.199	-104.509	39.2443	1
-104.625	39.2443	-104.567	39.2895	2
-104.567	39.244	-104.509	39.2893	0
-104.683	39.1994	-104.625	39.2446	0
-104.741	39.1996	-104.683	39.2448	0
-104.741	39.2446	-104.683	39.2898	3
-104.683	39.2445	-104.625	39.2897	0
-104.799	39.2448	-104.74	39.2899	0
-104.683	39.2895	-104.624	39.3347	2
-104.798	39.2898	-104.74	39.335	1
-104.74	39.2897	-104.682	39.3349	0
-104.682	39.3346	-104.624	39.3798	0
-104.798	39.3349	-104.74	39.38	0
-104.914	39.29	-104.856	39.3351	0
-104.856	39.2899	-104.798	39.3351	0
-104.914	39.3351	-104.856	39.3802	1
-104.856	39.335	-104.798	39.3801	0
-104.914	39.3801	-104.856	39.4252	0
-104.856	39.38	-104.798	39.4252	0
-104.856	39.4251	-104.798	39.4702	0
-104.914	39.4252	-104.856	39.4703	0
-104.856	39.4702	-104.798	39.5153	0
-104.972	39.4703	-104.914	39.5154	0
-104.625	39.2893	-104.566	39.3346	0
-104.567	39.2891	-104.508	39.3344	0
-104.624	39.3344	-104.566	39.3796	0
-104.566	39.3341	-104.508	39.3794	0
-104.624	39.3794	-104.566	39.4247	0
-104.566	39.3792	-104.508	39.4245	0
-104.566	39.4242	-104.507	39.4695	0
-104.624	39.4245	-104.565	39.4697	0
-104.565	39.4693	-104.507	39.5146	0
-104.624	39.4695	-104.565	39.5148	3
-105.113	39.3866	-105.088	39.4252	0
-105.14	39.4252	-105.089	39.4703	0
-105.084	39.3352	-105.03	39.3802	0
-105.03	39.3802	-104.972	39.4253	0
-104.972	39.3802	-104.914	39.4253	0
-105.089	39.3802	-105.03	39.4253	0
-104.972	39.4252	-104.914	39.4703	1
-105.089	39.4252	-105.03	39.4703	0
-105.03	39.4253	-104.972	39.4703	0
-105.089	39.4703	-105.03	39.5154	0
-105.03	39.4703	-104.972	39.5154	0
-105.089	39.5154	-105.03	39.5604	0
-105.157	39.4886	-105.147	39.5153	0
-105.147	39.4702	-105.089	39.5154	0
-105.175	39.5153	-105.147	39.5603	0
-105.147	39.5153	-105.089	39.5604	0
-105.193	39.5603	-105.147	39.6054	0
-105.147	39.5603	-105.089	39.6055	0
-105.147	39.6054	-105.089	39.6505	0
-105.031	39.5154	-104.972	39.5604	0
-105.031	39.5604	-104.972	39.6055	0
-105.089	39.5604	-105.031	39.6055	0
-105.031	39.6055	-104.972	39.6505	0
-105.089	39.6055	-105.031	39.6505	0
-105.031	39.6505	-104.972	39.6956	0
-105.089	39.6505	-105.031	39.6956	0
-105.031	39.6956	-104.972	39.7406	0
-105.089	39.6956	-105.031	39.7406	0
-105.089	39.7406	-105.031	39.7857	0
-105.264	39.7848	-105.264	39.7854	0
-105.211	39.6367	-105.205	39.6504	0
-105.205	39.6053	-105.147	39.6504	0
-105.229	39.6504	-105.205	39.6954	0
-105.147	39.6504	-105.089	39.6956	0
-105.206	39.6504	-105.147	39.6955	0
-105.147	39.6955	-105.089	39.7406	0
-105.206	39.6954	-105.147	39.7406	0
-105.247	39.6954	-105.206	39.7405	0
-105.264	39.7404	-105.206	39.7855	0
-105.147	39.7406	-105.089	39.7857	0
-105.206	39.7405	-105.147	39.7856	7
-105.206	39.7855	-105.147	39.8307	0
-105.147	39.7856	-105.089	39.8307	0
-105.264	39.7854	-105.206	39.8306	0
-105.265	39.8304	-105.206	39.8756	0
-105.148	39.8307	-105.089	39.8758	0
-105.206	39.8306	-105.147	39.8757	0
-105.265	39.8755	-105.206	39.9207	1
-105.148	39.8757	-105.089	39.9208	0
-105.206	39.8756	-105.148	39.9208	0
-105.031	39.7406	-104.972	39.7857	0
-105.031	39.7857	-104.972	39.8307	1
-105.089	39.7857	-105.031	39.8307	0
-105.031	39.8307	-104.972	39.8758	0
-105.089	39.8307	-105.031	39.8758	0
-105.031	39.8758	-104.972	39.9208	0
-105.089	39.8758	-105.031	39.9208	0
-105.031	39.9208	-104.972	39.9659	4
-105.089	39.9208	-105.031	39.9659	5
-105.089	39.9659	-105.031	40.0109	19
-104.74	39.3347	-104.682	39.3799	0
-104.682	39.3796	-104.624	39.4248	0
-104.798	39.3799	-104.74	39.4251	0
-104.74	39.3798	-104.682	39.425	0
-104.798	39.425	-104.74	39.4702	0
-104.682	39.4247	-104.624	39.4699	0
-104.74	39.4248	-104.682	39.47	0
-104.74	39.4699	-104.681	39.5151	0
-104.682	39.4697	-104.623	39.5149	0
-104.798	39.47	-104.74	39.5152	1
-104.914	39.4702	-104.856	39.5154	0
-104.972	39.5154	-104.914	39.5604	0
-104.856	39.5152	-104.798	39.5603	0
-104.914	39.5153	-104.856	39.5604	0
-104.856	39.5603	-104.798	39.6054	0
-104.972	39.5604	-104.914	39.6055	0
-104.914	39.5603	-104.856	39.6055	0
-104.914	39.6054	-104.856	39.6505	0
-104.856	39.6053	-104.797	39.6505	0
-104.972	39.6055	-104.914	39.6505	0
-104.623	39.5146	-104.565	39.5598	2
-104.565	39.5143	-104.507	39.5596	7
-104.681	39.5598	-104.623	39.6051	2
-104.623	39.5596	-104.565	39.6049	13
-104.565	39.5594	-104.506	39.6047	9
-104.681	39.6049	-104.623	39.6501	8
-104.623	39.6047	-104.564	39.6499	32
-104.565	39.6044	-104.506	39.6497	0
-104.681	39.6499	-104.622	39.6952	46
-104.623	39.6497	-104.564	39.695	34
-104.74	39.5149	-104.681	39.5601	0
-104.798	39.5151	-104.739	39.5603	0
-104.681	39.5148	-104.623	39.56	0
-104.798	39.5601	-104.739	39.6053	0
-104.739	39.56	-104.681	39.6052	0
-104.798	39.6052	-104.739	39.6504	0
-104.739	39.6051	-104.681	39.6502	0
-104.797	39.6502	-104.739	39.6954	0
-104.739	39.6501	-104.681	39.6953	0
-104.797	39.6953	-104.739	39.7405	0
-104.449	39.5138	-104.39	39.5591	10
-104.507	39.5141	-104.448	39.5594	1
-104.448	39.5588	-104.39	39.6042	0
-104.507	39.5591	-104.448	39.6044	1
-104.506	39.6042	-104.448	39.6495	12
-104.448	39.6039	-104.389	39.6492	5
-104.448	39.6489	-104.389	39.6943	10
-104.506	39.6492	-104.447	39.6945	21
-104.506	39.6943	-104.447	39.7396	4
-104.447	39.694	-104.389	39.7393	5
-104.564	39.6495	-104.506	39.6948	13
-104.681	39.695	-104.622	39.7402	56
-104.564	39.6945	-104.505	39.7398	20
-104.622	39.6948	-104.564	39.74	30
-104.68	39.74	-104.622	39.7853	46
-104.564	39.7396	-104.505	39.7849	7
-104.622	39.7398	-104.563	39.7851	4
-104.563	39.7846	-104.505	39.8299	13
-104.622	39.7849	-104.563	39.8301	8
-104.68	39.7851	-104.622	39.8303	10
-104.972	39.6505	-104.914	39.6956	0
-104.914	39.6505	-104.856	39.6956	0
-104.856	39.6504	-104.797	39.6955	0
-104.972	39.6956	-104.914	39.7406	0
-104.856	39.6954	-104.797	39.7406	0
-104.914	39.6955	-104.856	39.7406	0
-104.856	39.7405	-104.797	39.7856	0
-104.914	39.7406	-104.855	39.7857	0
-104.972	39.7406	-104.914	39.7857	0
-104.914	39.7856	-104.855	39.8307	0
-104.739	39.6952	-104.68	39.7404	0
-104.797	39.7404	-104.739	39.7855	0
-104.739	39.7402	-104.68	39.7854	0
-104.797	39.7854	-104.738	39.8306	0
-104.739	39.7853	-104.68	39.8305	0
-104.797	39.8305	-104.738	39.8756	1
-104.738	39.8303	-104.68	39.8755	2
-104.738	39.8754	-104.68	39.9205	16
-104.797	39.8755	-104.738	39.9207	10
-104.797	39.9205	-104.738	39.9657	6
-104.505	39.7393	-104.447	39.7846	8
-104.447	39.739	-104.388	39.7844	5
-104.447	39.7841	-104.388	39.8294	0
-104.505	39.7844	-104.446	39.8297	12
-104.446	39.8291	-104.387	39.8745	10
-104.505	39.8294	-104.446	39.8747	13
-104.504	39.8745	-104.446	39.9198	8
-104.446	39.8742	-104.387	39.9195	25
-104.504	39.9195	-104.445	39.9648	8
-104.446	39.9192	-104.387	39.9646	9
-104.855	39.7855	-104.797	39.8307	0
-104.972	39.7857	-104.914	39.8307	0
-104.914	39.8307	-104.855	39.8758	0
-104.855	39.8306	-104.797	39.8757	0
-104.972	39.8307	-104.914	39.8758	0
-104.914	39.8757	-104.855	39.9208	0
-104.855	39.8756	-104.797	39.9208	1
-104.972	39.8758	-104.914	39.9208	0
-104.972	39.9208	-104.914	39.9659	3
-104.914	39.9208	-104.855	39.9659	53
-104.273	39.6479	-104.214	39.6933	0
-104.389	39.6486	-104.331	39.694	4
-104.331	39.6483	-104.272	39.6937	21
-104.331	39.6933	-104.272	39.7387	3
-104.389	39.6937	-104.33	39.739	10
-104.272	39.6929	-104.214	39.7384	1
-104.33	39.7384	-104.272	39.7838	1
-104.389	39.7387	-104.33	39.7841	7
-104.272	39.738	-104.213	39.7834	3
-104.388	39.7838	-104.329	39.8291	7
-104.215	39.6475	-104.156	39.6929	8
-104.098	39.6916	-104.039	39.7371	0
-104.214	39.6925	-104.155	39.738	0
-104.156	39.6921	-104.097	39.7376	0
-104.214	39.7376	-104.155	39.783	0
-104.155	39.7371	-104.096	39.7826	0
-104.097	39.7367	-104.038	39.7822	1
-104.155	39.7822	-104.096	39.8277	17
-104.213	39.7826	-104.154	39.8281	1
-104.096	39.7817	-104.037	39.8272	0
-104.272	39.783	-104.213	39.8285	16
-104.33	39.7834	-104.271	39.8288	8
-104.329	39.8285	-104.271	39.8739	22
-104.388	39.8288	-104.329	39.8742	11
-104.271	39.8281	-104.212	39.8735	13
-104.387	39.8739	-104.329	39.9192	9
-104.329	39.8735	-104.27	39.9189	10
-104.271	39.8731	-104.212	39.9185	3
-104.387	39.9189	-104.328	39.9643	3
-104.27	39.9182	-104.211	39.9636	9
-103.98	39.7807	-103.921	39.8263	0
-104.037	39.8263	-103.978	39.8718	0
-103.979	39.8257	-103.92	39.8713	0
-104.037	39.8713	-103.978	39.9168	0
-103.978	39.8708	-103.919	39.9163	0
-103.978	39.9158	-103.918	39.9614	0
-104.036	39.9163	-103.977	39.9619	0
-103.977	39.9608	-103.918	40.0064	2
-104.035	39.9614	-103.976	40.0069	0
-104.035	40.0064	-103.976	40.052	0
-104.213	39.8277	-104.154	39.8731	0
-104.154	39.8272	-104.095	39.8727	0
-104.096	39.8268	-104.037	39.8723	6
-104.154	39.8723	-104.095	39.9178	7
-104.095	39.8718	-104.036	39.9173	8
-104.212	39.8727	-104.153	39.9182	9
-104.212	39.9178	-104.153	39.9632	0
-104.153	39.9173	-104.094	39.9628	14
-104.095	39.9168	-104.035	39.9624	4
-104.211	39.9628	-104.152	40.0083	0
-104.329	39.9185	-104.27	39.9639	0
-104.27	39.9632	-104.211	40.0086	0
-104.387	39.9639	-104.328	40.0093	8
-104.328	39.9636	-104.269	40.009	1
-104.269	40.0083	-104.21	40.0537	3
-104.386	40.009	-104.327	40.0544	5
-104.328	40.0086	-104.269	40.054	0
-104.269	40.0533	-104.21	40.0987	1
-104.327	40.0537	-104.268	40.0991	2
-104.268	40.0983	-104.209	40.1438	6
-104.153	39.9624	-104.093	40.0078	0
-104.094	39.9619	-104.035	40.0074	0
-104.152	40.0074	-104.093	40.0529	4
-104.093	40.0069	-104.034	40.0524	0
-104.211	40.0078	-104.151	40.0533	9
-104.21	40.0529	-104.151	40.0983	0
-104.093	40.052	-104.034	40.0975	0
-104.151	40.0524	-104.092	40.0979	1
-104.21	40.0979	-104.15	40.1434	0
-104.092	40.097	-104.033	40.1425	0
-104.504	39.9646	-104.445	40.0099	19
-104.445	39.9643	-104.386	40.0096	5
-104.503	40.0096	-104.445	40.0549	16
-104.445	40.0093	-104.386	40.0547	3
-104.386	40.054	-104.327	40.0994	5
-104.445	40.0544	-104.385	40.0997	19
-104.503	40.0547	-104.444	40.1	7
-104.444	40.0994	-104.385	40.1448	9
-104.385	40.1441	-104.326	40.1895	22
-104.444	40.1445	-104.385	40.1898	9
-103.976	40.0059	-103.917	40.0515	0
-103.976	40.0509	-103.916	40.0965	1
-104.034	40.0515	-103.975	40.097	0
-103.975	40.096	-103.916	40.1415	4
-104.034	40.0965	-103.974	40.1421	0
-103.974	40.141	-103.915	40.1866	0
-104.033	40.1415	-103.974	40.1871	0
-103.974	40.1861	-103.914	40.2316	0
-104.032	40.1866	-103.973	40.2321	0
-103.973	40.2311	-103.913	40.2767	3
-104.151	40.0975	-104.092	40.143	2
-104.15	40.1425	-104.091	40.188	0
-104.092	40.1421	-104.032	40.1876	0
-104.209	40.143	-104.15	40.1884	0
-104.15	40.1876	-104.09	40.2331	0
-104.091	40.1871	-104.032	40.2326	0
-104.208	40.188	-104.149	40.2335	0
-104.09	40.2321	-104.031	40.2777	1
-104.208	40.2331	-104.149	40.2785	0
-104.149	40.2326	-104.09	40.2781	2
-104.563	39.8297	-104.504	39.875	39
-104.68	39.8301	-104.621	39.8754	11
-104.622	39.8299	-104.563	39.8752	43
-104.563	39.8747	-104.504	39.92	23
-104.68	39.8752	-104.621	39.9204	14
-104.621	39.875	-104.563	39.9202	21
-104.68	39.9202	-104.621	39.9655	24
-104.621	39.92	-104.562	39.9653	24
-104.563	39.9198	-104.504	39.9651	12
-104.621	39.9651	-104.562	40.0103	19
-104.855	39.9207	-104.797	39.9658	60
-104.914	39.9658	-104.855	40.0109	128
-104.972	39.9659	-104.914	40.0109	129
-104.855	39.9657	-104.796	40.0109	27
-104.914	40.0109	-104.855	40.056	334
-104.855	40.0108	-104.796	40.0559	129
-104.972	40.0109	-104.913	40.056	73
-104.913	40.0559	-104.855	40.101	116
-104.855	40.0558	-104.796	40.101	101
-104.972	40.056	-104.913	40.101	85
-104.738	39.9204	-104.679	39.9656	39
-104.797	39.9656	-104.738	40.0108	56
-104.738	39.9655	-104.679	40.0106	34
-104.796	40.0106	-104.738	40.0558	119
-104.738	40.0105	-104.679	40.0557	74
-104.738	40.0555	-104.679	40.1007	92
-104.796	40.0557	-104.737	40.1009	148
-104.737	40.1006	-104.679	40.1458	109
-104.796	40.1007	-104.737	40.1459	148
-104.737	40.1456	-104.678	40.1908	202
-104.679	39.9653	-104.621	40.0105	32
-104.562	39.9648	-104.503	40.0101	23
-104.621	40.0101	-104.562	40.0554	15
-104.562	40.0099	-104.503	40.0552	11
-104.679	40.0103	-104.62	40.0555	37
-104.62	40.0552	-104.561	40.1004	76
-104.562	40.0549	-104.503	40.1002	9
-104.679	40.0554	-104.62	40.1006	64
-104.62	40.1002	-104.561	40.1455	171
-104.503	40.0997	-104.444	40.145	10
-104.561	40.1	-104.502	40.1453	31
-104.679	40.1004	-104.62	40.1456	117
-104.62	40.1453	-104.561	40.1905	63
-104.561	40.145	-104.502	40.1903	129
-104.679	40.1455	-104.62	40.1907	156
-104.561	40.1901	-104.502	40.2354	129
-104.62	40.1903	-104.561	40.2356	159
-104.678	40.1905	-104.619	40.2357	159
-104.678	40.2356	-104.619	40.2808	212
-104.561	40.2351	-104.501	40.2804	149
-104.855	40.1009	-104.796	40.146	77
-104.913	40.101	-104.855	40.1461	150
-104.972	40.101	-104.913	40.1461	123
-104.913	40.146	-104.855	40.1911	245
-104.972	40.1461	-104.913	40.1911	111
-104.855	40.1459	-104.796	40.191	103
-104.855	40.191	-104.796	40.2361	205
-104.913	40.191	-104.854	40.2362	98
-104.972	40.1911	-104.913	40.2362	107
-104.972	40.2362	-104.913	40.2812	118
-104.796	40.1458	-104.737	40.191	274
-104.737	40.1907	-104.678	40.2359	206
-104.796	40.1908	-104.737	40.236	132
-104.796	40.2359	-104.737	40.2811	140
-104.737	40.2357	-104.678	40.2809	211
-104.796	40.2809	-104.737	40.3261	219
-104.737	40.2808	-104.678	40.326	164
-104.795	40.326	-104.736	40.3711	116
-104.737	40.3258	-104.677	40.371	160
-104.736	40.3709	-104.677	40.4161	17
-104.619	40.2354	-104.56	40.2806	176
-104.678	40.2806	-104.619	40.3258	137
-104.56	40.2802	-104.501	40.3254	153
-104.619	40.2804	-104.56	40.3256	214
-104.678	40.3256	-104.619	40.3709	195
-104.56	40.3252	-104.501	40.3705	181
-104.619	40.3254	-104.56	40.3707	352
-104.56	40.3702	-104.5	40.4155	322
-104.619	40.3705	-104.559	40.4157	343
-104.677	40.3707	-104.618	40.4159	216
-104.913	40.2361	-104.854	40.2812	94
-104.854	40.236	-104.796	40.2811	90
-104.972	40.2812	-104.913	40.3263	119
-104.854	40.2811	-104.795	40.3262	158
-104.913	40.2811	-104.854	40.3262	118
-104.854	40.3261	-104.795	40.3712	89
-104.972	40.3262	-104.913	40.3713	78
-104.913	40.3262	-104.854	40.3713	60
-104.854	40.3711	-104.795	40.4163	86
-104.972	40.3713	-104.913	40.4164	59
-104.913	40.3712	-104.854	40.4163	61
-104.972	40.4163	-104.913	40.4614	63
-104.854	40.4162	-104.795	40.4613	60
-104.913	40.4163	-104.854	40.4614	110
-104.972	40.4614	-104.913	40.5065	27
-104.854	40.4612	-104.795	40.5064	103
-104.913	40.4613	-104.854	40.5064	76
-104.972	40.5064	-104.913	40.5515	53
-104.913	40.5064	-104.854	40.5515	49
-104.854	40.5063	-104.795	40.5514	119
-105.282	39.7854	-105.264	39.8304	0
-105.3	39.8304	-105.264	39.8755	0
-105.304	39.8754	-105.265	39.9205	0
-105.307	39.9204	-105.265	39.9656	0
-105.31	39.9655	-105.265	40.0106	0
-105.265	39.9205	-105.206	39.9657	0
-105.148	39.9208	-105.089	39.9659	9
-105.206	39.9207	-105.148	39.9658	6
-105.148	39.9658	-105.089	40.0109	1
-105.265	39.9656	-105.206	40.0108	0
-105.206	39.9657	-105.148	40.0108	0
-105.148	40.0108	-105.089	40.056	25
-105.265	40.0106	-105.206	40.0558	0
-105.207	40.0108	-105.148	40.0559	5
-105.265	40.0557	-105.207	40.1009	0
-105.031	39.9659	-104.972	40.0109	8
-105.089	40.0109	-105.031	40.056	65
-105.031	40.0109	-104.972	40.056	87
-105.089	40.056	-105.031	40.101	85
-105.031	40.056	-104.972	40.101	84
-105.089	40.101	-105.031	40.1461	89
-105.031	40.101	-104.972	40.1461	224
-105.031	40.1461	-104.972	40.1911	53
-105.09	40.1461	-105.031	40.1911	24
-105.031	40.1911	-104.972	40.2362	172
-105.148	40.0559	-105.089	40.101	26
-105.207	40.0558	-105.148	40.1009	3
-105.266	40.1007	-105.207	40.1459	0
-105.148	40.1009	-105.089	40.1461	9
-105.207	40.1009	-105.148	40.146	0
-105.266	40.1458	-105.207	40.191	0
-105.148	40.146	-105.089	40.1911	0
-105.207	40.1459	-105.148	40.191	0
-105.266	40.1908	-105.207	40.236	0
-105.148	40.191	-105.09	40.2361	0
-105.313	40.0105	-105.265	40.0557	0
-105.316	40.0556	-105.265	40.1007	0
-105.319	40.1006	-105.265	40.1458	0
-105.322	40.1457	-105.266	40.1908	0
-105.325	40.1907	-105.266	40.2359	0
-105.325	40.2357	-105.266	40.2809	1
-105.207	40.191	-105.148	40.2361	0
-105.266	40.2359	-105.207	40.281	0
-105.148	40.2361	-105.09	40.2812	0
-105.207	40.236	-105.148	40.2811	0
-105.207	40.281	-105.148	40.3262	0
-105.266	40.2809	-105.207	40.3261	0
-105.149	40.2811	-105.09	40.3262	3
-105.149	40.3262	-105.09	40.3713	0
-105.208	40.3261	-105.149	40.3712	0
-105.266	40.326	-105.207	40.3711	0
-105.09	40.1911	-105.031	40.2362	63
-105.09	40.2361	-105.031	40.2812	66
-105.031	40.2362	-104.972	40.2812	101
-105.09	40.2812	-105.031	40.3263	34
-105.031	40.2812	-104.972	40.3263	51
-105.09	40.3262	-105.031	40.3713	65
-105.031	40.3263	-104.972	40.3713	80
-105.09	40.3713	-105.031	40.4164	4
-105.031	40.3713	-104.972	40.4164	1
-105.09	40.4163	-105.031	40.4614	0
-105.325	40.2371	-105.325	40.2371	0
-105.319	40.2808	-105.266	40.326	0
-105.314	40.3259	-105.266	40.371	0
-105.308	40.3709	-105.266	40.4161	0
-105.302	40.416	-105.267	40.4611	0
-105.296	40.461	-105.267	40.5062	0
-105.149	40.3712	-105.09	40.4163	0
-105.267	40.371	-105.208	40.4162	0
-105.208	40.3711	-105.149	40.4163	0
-105.208	40.4162	-105.149	40.4613	0
-105.149	40.4163	-105.09	40.4614	0
-105.267	40.4161	-105.208	40.4612	0
-105.208	40.4612	-105.149	40.5064	0
-105.267	40.4611	-105.208	40.5063	0
-105.149	40.4613	-105.09	40.5064	0
-105.208	40.5063	-105.149	40.5514	0
-105.031	40.4164	-104.972	40.4614	0
-105.09	40.4614	-105.031	40.5065	1
-105.031	40.4614	-104.972	40.5065	0
-105.09	40.5064	-105.031	40.5515	0
-105.031	40.5065	-104.972	40.5515	0
-105.031	40.5515	-104.972	40.5965	0
-105.09	40.5515	-105.031	40.5965	0
-105.09	40.5965	-105.031	40.6416	4
-105.031	40.5965	-104.972	40.6416	0
-105.09	40.6416	-105.031	40.6866	14
-105.267	40.5062	-105.208	40.5513	0
-105.149	40.5064	-105.09	40.5515	0
-105.208	40.5513	-105.149	40.5965	0
-105.267	40.5512	-105.208	40.5964	0
-105.149	40.5514	-105.09	40.5965	0
-105.149	40.5965	-105.09	40.6416	0
-105.268	40.5962	-105.208	40.6414	0
-105.208	40.5964	-105.149	40.6415	0
-105.149	40.6415	-105.09	40.6866	0
-105.209	40.6414	-105.149	40.6865	0
-105.291	40.5061	-105.267	40.5512	0
-105.285	40.5512	-105.267	40.5962	0
-105.279	40.5962	-105.267	40.6413	0
-105.274	40.6413	-105.268	40.6863	0
-104.913	40.5514	-104.854	40.5965	59
-104.854	40.5513	-104.795	40.5965	74
-104.972	40.5515	-104.913	40.5965	3
-104.913	40.5965	-104.854	40.6416	25
-104.854	40.5964	-104.794	40.6415	23
-104.972	40.5965	-104.913	40.6416	0
-104.854	40.6414	-104.794	40.6865	3
-104.972	40.6416	-104.913	40.6866	0
-104.913	40.6415	-104.853	40.6866	11
-104.972	40.6866	-104.913	40.7317	0
-105.268	40.6413	-105.208	40.6865	0
-105.149	40.6865	-105.09	40.7316	0
-105.209	40.6865	-105.149	40.7316	0
-105.268	40.6863	-105.209	40.7315	0
-105.15	40.7316	-105.09	40.7767	0
-105.209	40.7315	-105.149	40.7766	0
-105.263	40.7314	-105.209	40.7765	0
-105.15	40.7766	-105.09	40.8217	0
-105.209	40.7765	-105.15	40.8217	1
-105.259	40.7764	-105.209	40.8216	0
-105.031	40.6416	-104.972	40.6866	0
-105.031	40.6866	-104.972	40.7317	0
-105.09	40.6866	-105.031	40.7317	0
-105.09	40.7316	-105.031	40.7767	0
-105.031	40.7317	-104.972	40.7767	8
-104.972	40.7316	-104.913	40.7767	0
-105.09	40.7767	-105.031	40.8218	7
-105.031	40.7767	-104.972	40.8218	0
-105.09	40.8217	-105.031	40.8668	0
-105.031	40.8218	-104.972	40.8668	3
-104.913	40.6865	-104.853	40.7316	0
-104.853	40.6865	-104.794	40.7316	6
-104.853	40.7315	-104.794	40.7766	0
-104.913	40.7316	-104.853	40.7767	1
-104.913	40.7766	-104.853	40.8217	5
-104.853	40.7765	-104.794	40.8217	4
-104.972	40.7767	-104.912	40.8218	0
-104.912	40.8217	-104.853	40.8668	0
-104.853	40.8216	-104.794	40.8667	0
-104.912	40.8667	-104.853	40.9118	9
-105.268	40.6863	-105.268	40.6873	0
-105.255	40.8215	-105.209	40.8666	1
-105.251	40.8665	-105.209	40.9117	0
-104.972	40.8217	-104.912	40.8668	0
-105.031	40.8668	-104.972	40.9118	0
-105.09	40.8668	-105.031	40.9118	0
-104.972	40.8668	-104.912	40.9118	1
-105.031	40.9118	-104.972	40.9569	0
-105.091	40.9118	-105.031	40.9569	0
-104.972	40.9118	-104.912	40.9569	0
-105.091	40.9569	-105.031	41.0019	0
-104.972	40.9569	-104.912	41.0019	0
-105.031	40.9569	-104.972	41.0019	0
-105.209	40.8216	-105.15	40.8667	0
-105.15	40.8217	-105.09	40.8668	0
-105.209	40.8666	-105.15	40.9118	0
-105.15	40.8667	-105.09	40.9118	0
-105.209	40.9117	-105.15	40.9568	0
-105.15	40.9118	-105.09	40.9569	0
-105.21	40.9567	-105.15	41.0018	0
-105.15	40.9568	-105.091	41.0019	0
-105.21	41.0017	-105.15	41.0469	0
-105.15	41.0018	-105.091	41.0469	0
-105.247	40.9116	-105.209	40.9567	0
-105.243	40.9566	-105.209	41.0017	0
-105.238	41.0017	-105.21	41.0468	0
-103.392	39.9539	-103.332	39.9998	0
-103.45	39.9547	-103.391	40.0006	0
-103.449	39.9998	-103.39	40.0456	5
-103.391	39.9989	-103.331	40.0448	14
-103.448	40.0448	-103.389	40.0906	4
-103.39	40.044	-103.33	40.0898	5
-103.447	40.0898	-103.387	40.1357	2
-103.389	40.089	-103.329	40.1349	0
-103.446	40.1349	-103.386	40.1807	1
-103.387	40.134	-103.328	40.1799	8
-103.33	40.0881	-103.27	40.134	11
-103.213	40.0863	-103.153	40.1323	2
-103.211	40.1314	-103.152	40.1773	12
-103.27	40.1323	-103.21	40.1782	0
-103.329	40.1332	-103.269	40.1791	0
-103.269	40.1773	-103.209	40.2232	2
-103.328	40.1782	-103.268	40.2241	1
-103.21	40.1764	-103.15	40.2223	13
-103.327	40.2232	-103.267	40.2691	1
-103.209	40.2214	-103.149	40.2674	1
-103.094	40.1294	-103.034	40.1754	0
-103.153	40.1304	-103.093	40.1764	0
-103.034	40.1734	-102.974	40.2195	0
-103.093	40.1744	-103.033	40.2204	0
-103.152	40.1754	-103.092	40.2214	0
-103.092	40.2195	-103.032	40.2655	0
-103.033	40.2185	-102.973	40.2645	1
-103.15	40.2204	-103.09	40.2664	7
-103.09	40.2645	-103.03	40.3105	0
-103.032	40.2635	-102.971	40.3095	0
-103.445	40.1799	-103.385	40.2257	0
-103.386	40.1791	-103.327	40.2249	3
-103.444	40.2249	-103.384	40.2708	1
-103.385	40.2241	-103.325	40.2699	1
-103.384	40.2691	-103.324	40.315	3
-103.443	40.2699	-103.383	40.3158	3
-103.383	40.3141	-103.323	40.36	0
-103.442	40.315	-103.382	40.3608	0
-103.382	40.3592	-103.322	40.405	0
-103.441	40.36	-103.381	40.4058	0
-103.268	40.2223	-103.208	40.2682	3
-103.325	40.2682	-103.266	40.3141	3
-103.208	40.2664	-103.148	40.3124	1
-103.267	40.2674	-103.207	40.3133	1
-103.266	40.3124	-103.206	40.3583	2
-103.207	40.3114	-103.147	40.3574	4
-103.324	40.3133	-103.264	40.3592	2
-103.323	40.3583	-103.263	40.4042	0
-103.206	40.3565	-103.145	40.4024	1
-103.264	40.3574	-103.204	40.4033	0
-103.149	40.2655	-103.089	40.3114	0
-103.089	40.3095	-103.029	40.3555	0
-103.03	40.3085	-102.97	40.3545	0
-103.148	40.3105	-103.088	40.3565	0
-103.088	40.3545	-103.028	40.4005	7
-103.147	40.3555	-103.087	40.4015	0
-103.029	40.3535	-102.969	40.3995	0
-103.145	40.4005	-103.085	40.4465	0
-103.028	40.3985	-102.967	40.4446	0
-103.087	40.3995	-103.026	40.4456	0
-103.204	40.4015	-103.144	40.4474	0
-103.263	40.4024	-103.203	40.4483	3
-103.203	40.4465	-103.143	40.4925	1
-103.321	40.4483	-103.261	40.4942	0
-103.262	40.4474	-103.202	40.4934	0
-103.261	40.4925	-103.201	40.5384	5
-103.32	40.4934	-103.26	40.5393	0
-103.202	40.4915	-103.142	40.5375	5
-103.201	40.5366	-103.14	40.5825	0
-103.26	40.5375	-103.2	40.5834	3
-103.381	40.4042	-103.321	40.4501	0
-103.44	40.405	-103.38	40.4509	0
-103.322	40.4033	-103.262	40.4492	0
-103.38	40.4492	-103.32	40.4951	0
-103.439	40.4501	-103.379	40.4959	3
-103.379	40.4942	-103.319	40.5401	0
-103.438	40.4951	-103.378	40.5409	4
-103.378	40.5393	-103.318	40.5851	0
-103.437	40.5401	-103.377	40.586	1
-103.377	40.5843	-103.316	40.6302	6
-103.144	40.4456	-103.084	40.4915	2
-103.026	40.4435	-102.966	40.4896	0
-103.085	40.4446	-103.025	40.4906	0
-103.143	40.4906	-103.083	40.5366	0
-103.025	40.4886	-102.965	40.5346	5
-103.084	40.4896	-103.024	40.5356	0
-103.083	40.5346	-103.022	40.5806	1
-103.142	40.5356	-103.081	40.5816	1
-103.024	40.5336	-102.963	40.5796	0
-103.022	40.5786	-102.962	40.6246	0
-103.319	40.5384	-103.259	40.5843	2
-103.259	40.5825	-103.198	40.6284	0
-103.318	40.5834	-103.257	40.6293	0
-103.2	40.5816	-103.139	40.6275	0
-103.316	40.6284	-103.256	40.6743	5
-103.257	40.6275	-103.197	40.6735	0
-103.198	40.6266	-103.138	40.6726	0
-103.197	40.6716	-103.137	40.7176	0
-103.315	40.6735	-103.255	40.7194	0
-103.256	40.6726	-103.196	40.7185	7
-104.385	40.0991	-104.326	40.1445	24
-104.327	40.0987	-104.268	40.1441	1
-104.268	40.1434	-104.208	40.1888	5
-104.326	40.1438	-104.267	40.1892	3
-104.267	40.1884	-104.208	40.2339	4
-104.326	40.1888	-104.267	40.2342	9
-104.267	40.2335	-104.207	40.2789	10
-104.325	40.2339	-104.266	40.2793	6
-104.325	40.2789	-104.266	40.3243	42
-104.266	40.2785	-104.207	40.3239	0
-104.502	40.1448	-104.443	40.1901	85
-104.502	40.1898	-104.443	40.2351	50
-104.385	40.1892	-104.325	40.2345	27
-104.443	40.1895	-104.384	40.2348	8
-104.502	40.2348	-104.443	40.2802	80
-104.443	40.2345	-104.384	40.2799	12
-104.384	40.2342	-104.325	40.2796	14
-104.501	40.2799	-104.442	40.3252	117
-104.443	40.2796	-104.383	40.3249	26
-104.384	40.2793	-104.325	40.3246	2
-104.149	40.2777	-104.089	40.3231	0
-104.09	40.2772	-104.03	40.3227	0
-104.207	40.2781	-104.148	40.3236	2
-104.089	40.3222	-104.03	40.3677	11
-104.148	40.3227	-104.089	40.3682	1
-104.207	40.3231	-104.147	40.3686	26
-104.206	40.3682	-104.147	40.4136	48
-104.089	40.3673	-104.029	40.4128	0
-104.147	40.3677	-104.088	40.4132	3
-104.206	40.4132	-104.146	40.4587	21
-104.032	40.2316	-103.972	40.2772	6
-103.972	40.2761	-103.913	40.3217	0
-104.031	40.2767	-103.972	40.3222	4
-104.03	40.3217	-103.971	40.3673	3
-103.972	40.3212	-103.912	40.3667	3
-104.03	40.3667	-103.97	40.4123	0
-103.971	40.3662	-103.911	40.4118	1
-104.029	40.4118	-103.969	40.4573	0
-103.97	40.4112	-103.91	40.4568	1
-103.969	40.4563	-103.91	40.5019	1
-104.383	40.3243	-104.324	40.3697	190
-104.442	40.3246	-104.383	40.37	218
-104.501	40.3249	-104.442	40.3702	207
-104.442	40.3697	-104.383	40.415	189
-104.501	40.37	-104.442	40.4153	169
-104.383	40.3693	-104.324	40.4147	207
-104.442	40.4147	-104.382	40.4601	257
-104.5	40.415	-104.441	40.4603	132
-104.383	40.4144	-104.323	40.4598	82
-104.441	40.4598	-104.382	40.5051	144
-104.325	40.3239	-104.265	40.3693	37
-104.266	40.3236	-104.206	40.369	25
-104.265	40.3686	-104.206	40.414	78
-104.324	40.369	-104.265	40.4144	119
-104.265	40.4136	-104.205	40.4591	37
-104.324	40.414	-104.264	40.4594	45
-104.264	40.4587	-104.205	40.5041	12
-104.323	40.4591	-104.264	40.5045	57
-104.323	40.5041	-104.263	40.5495	20
-104.264	40.5037	-104.204	40.5492	0
-104.147	40.4128	-104.087	40.4583	10
-104.088	40.4123	-104.028	40.4578	0
-104.087	40.4573	-104.028	40.5029	0
-104.205	40.4583	-104.146	40.5037	7
-104.146	40.4578	-104.087	40.5033	7
-104.087	40.5024	-104.027	40.5479	2
-104.146	40.5029	-104.086	40.5483	4
-104.205	40.5033	-104.145	40.5488	21
-104.086	40.5474	-104.026	40.5929	9
-104.204	40.5483	-104.145	40.5938	0
-104.028	40.4568	-103.969	40.5024	0
-104.028	40.5019	-103.968	40.5474	3
-103.969	40.5013	-103.909	40.5469	2
-104.027	40.5469	-103.967	40.5924	6
-103.968	40.5464	-103.908	40.5919	3
-103.967	40.5914	-103.908	40.637	3
-104.026	40.5919	-103.967	40.6375	3
-104.026	40.637	-103.966	40.6825	28
-103.967	40.6364	-103.907	40.682	18
-104.025	40.682	-103.965	40.7276	39
-104.145	40.5479	-104.086	40.5934	20
-104.204	40.5934	-104.144	40.6388	10
-104.145	40.5929	-104.085	40.6384	37
-104.086	40.5924	-104.026	40.638	55
-104.085	40.6375	-104.025	40.683	18
-104.203	40.6384	-104.143	40.6839	46
-104.144	40.638	-104.084	40.6835	17
-104.203	40.6835	-104.143	40.7289	21
-104.143	40.683	-104.084	40.7285	23
-104.084	40.6825	-104.024	40.728	22
-104.322	40.5492	-104.263	40.5946	13
-104.263	40.5488	-104.204	40.5942	15
-104.322	40.5942	-104.262	40.6396	19
-104.263	40.5938	-104.203	40.6392	22
-104.262	40.6388	-104.203	40.6843	23
-104.321	40.6392	-104.262	40.6846	14
-104.262	40.6839	-104.202	40.7293	0
-104.321	40.6843	-104.261	40.7297	10
-104.321	40.7293	-104.261	40.7747	0
-104.261	40.7289	-104.202	40.7744	5
-103.912	40.3656	-103.852	40.4112	2
-103.853	40.365	-103.793	40.4107	0
-103.794	40.3644	-103.734	40.4101	0
-103.793	40.4094	-103.734	40.4551	0
-103.852	40.4101	-103.793	40.4557	1
-103.911	40.4107	-103.852	40.4563	1
-103.852	40.4551	-103.792	40.5007	0
-103.91	40.4557	-103.851	40.5013	2
-103.793	40.4545	-103.733	40.5001	0
-103.851	40.5001	-103.791	40.5458	1
-103.676	40.4081	-103.616	40.4538	0
-103.734	40.4538	-103.674	40.4995	1
-103.675	40.4531	-103.615	40.4989	1
-103.733	40.4989	-103.673	40.5445	0
-103.674	40.4982	-103.614	40.5439	2
-103.673	40.5432	-103.613	40.5889	0
-103.732	40.5439	-103.672	40.5896	0
-103.672	40.5882	-103.612	40.6339	2
-103.731	40.5889	-103.671	40.6346	5
-103.671	40.6333	-103.611	40.679	0
-103.91	40.5007	-103.85	40.5464	0
-103.792	40.4995	-103.732	40.5452	0
-103.85	40.5452	-103.79	40.5908	0
-103.909	40.5458	-103.849	40.5914	0
-103.791	40.5445	-103.731	40.5902	4
-103.79	40.5896	-103.73	40.6352	0
-103.908	40.5908	-103.848	40.6364	7
-103.849	40.5902	-103.789	40.6359	0
-103.789	40.6346	-103.729	40.6803	0
-103.848	40.6352	-103.789	40.6809	0
-103.496	40.5409	-103.436	40.5867	0
-103.614	40.5425	-103.554	40.5882	0
-103.555	40.5417	-103.495	40.5875	0
-103.613	40.5875	-103.553	40.6333	0
-103.495	40.586	-103.435	40.6318	0
-103.554	40.5867	-103.494	40.6325	2
-103.553	40.6318	-103.493	40.6776	3
-103.612	40.6325	-103.552	40.6783	0
-103.494	40.631	-103.434	40.6768	2
-103.552	40.6768	-103.492	40.7226	0
-103.908	40.6359	-103.848	40.6815	20
-103.789	40.6796	-103.729	40.7253	1
-103.848	40.6803	-103.788	40.7259	27
-103.907	40.6809	-103.847	40.7265	32
-103.788	40.7247	-103.728	40.7703	0
-103.847	40.7253	-103.787	40.771	26
-103.906	40.7259	-103.846	40.7715	80
-103.846	40.7703	-103.786	40.816	17
-103.787	40.7697	-103.727	40.8154	1
-103.905	40.771	-103.845	40.8166	60
-103.73	40.6339	-103.67	40.6796	1
-103.67	40.6783	-103.61	40.724	2
-103.729	40.679	-103.669	40.7247	2
-103.61	40.7226	-103.55	40.7683	0
-103.729	40.724	-103.668	40.7697	0
-103.669	40.7233	-103.609	40.769	0
-103.668	40.7683	-103.608	40.8141	0
-103.728	40.769	-103.668	40.8147	1
-103.668	40.8134	-103.607	40.8591	0
-103.727	40.8141	-103.667	40.8598	0
-103.966	40.6815	-103.906	40.727	46
-103.965	40.7265	-103.905	40.7721	37
-104.024	40.727	-103.965	40.7726	34
-104.024	40.7721	-103.964	40.8176	15
-103.965	40.7715	-103.905	40.8171	49
-103.964	40.8166	-103.904	40.8622	6
-104.023	40.8171	-103.963	40.8627	5
-103.905	40.816	-103.845	40.8616	5
-103.904	40.861	-103.844	40.9066	0
-104.023	40.8622	-103.962	40.9077	2
-103.611	40.6776	-103.551	40.7233	0
-103.493	40.676	-103.433	40.7218	14
-103.551	40.7218	-103.491	40.7676	0
-103.492	40.721	-103.432	40.7669	1
-103.609	40.7676	-103.549	40.8134	2
-103.491	40.7661	-103.43	40.8119	0
-103.55	40.7669	-103.49	40.8126	0
-103.549	40.8119	-103.489	40.8577	0
-103.49	40.8111	-103.429	40.8569	0
-103.548	40.8569	-103.488	40.9027	0
-103.608	40.8126	-103.548	40.8584	0
-103.726	40.8591	-103.666	40.9048	0
-103.667	40.8584	-103.606	40.9041	0
-103.607	40.8577	-103.547	40.9034	4
-103.666	40.9034	-103.605	40.9492	0
-103.725	40.9041	-103.665	40.9498	0
-103.606	40.9027	-103.546	40.9485	0
-103.665	40.9485	-103.604	40.9942	0
-103.605	40.9477	-103.545	40.9935	1
-103.724	40.9492	-103.664	40.9949	3
-103.845	40.8154	-103.785	40.861	31
-103.786	40.8147	-103.726	40.8604	6
-103.785	40.8598	-103.725	40.9054	11
-103.845	40.8604	-103.784	40.9061	5
-103.844	40.9054	-103.784	40.9511	0
-103.784	40.9048	-103.724	40.9505	8
-103.843	40.9505	-103.783	40.9961	1
-103.784	40.9498	-103.723	40.9955	4
-103.842	40.9955	-103.782	41.0412	5
-103.783	40.9949	-103.722	41.0405	0
-103.14	40.5806	-103.08	40.6266	0
-103.081	40.5796	-103.021	40.6256	0
-103.021	40.6236	-102.961	40.6697	2
-103.139	40.6256	-103.079	40.6716	0
-103.08	40.6246	-103.02	40.6707	0
-103.138	40.6707	-103.078	40.7166	0
-103.079	40.6697	-103.018	40.7157	0
-103.02	40.6686	-102.959	40.7147	1
-103.137	40.7157	-103.076	40.7617	0
-103.078	40.7147	-103.017	40.7607	0
-103.436	40.5851	-103.376	40.631	0
-103.376	40.6293	-103.315	40.6752	0
-103.435	40.6302	-103.374	40.676	1
-103.434	40.6752	-103.373	40.721	9
-103.374	40.6743	-103.314	40.7202	12
-103.433	40.7202	-103.372	40.7661	0
-103.314	40.7185	-103.254	40.7644	2
-103.373	40.7194	-103.313	40.7652	6
-103.432	40.7652	-103.371	40.8111	4
-103.372	40.7644	-103.312	40.8103	9
-103.196	40.7166	-103.135	40.7626	0
-103.255	40.7176	-103.195	40.7635	8
-103.195	40.7617	-103.134	40.8076	1
-103.135	40.7607	-103.075	40.8067	0
-103.254	40.7626	-103.193	40.8085	15
-103.253	40.8076	-103.192	40.8536	2
-103.193	40.8067	-103.133	40.8526	0
-103.134	40.8057	-103.074	40.8517	0
-103.192	40.8517	-103.132	40.8977	0
-103.252	40.8526	-103.191	40.8986	1
-103.313	40.7635	-103.253	40.8094	0
-103.312	40.8085	-103.252	40.8544	1
-103.43	40.8103	-103.37	40.8561	0
-103.371	40.8094	-103.311	40.8553	1
-103.37	40.8544	-103.31	40.9003	5
-103.311	40.8536	-103.25	40.8995	6
-103.429	40.8553	-103.369	40.9011	0
-103.428	40.9003	-103.368	40.9462	4
-103.31	40.8986	-103.249	40.9445	5
-103.369	40.8995	-103.309	40.9453	6
-103.133	40.8507	-103.072	40.8967	0
-103.25	40.8977	-103.19	40.9436	5
-103.191	40.8967	-103.13	40.9427	0
-103.132	40.8957	-103.071	40.9417	0
-103.19	40.9417	-103.129	40.9877	0
-103.249	40.9427	-103.189	40.9886	2
-103.13	40.9408	-103.07	40.9868	0
-103.248	40.9877	-103.187	41.0336	2
-103.129	40.9858	-103.068	41.0318	0
-103.189	40.9868	-103.128	41.0327	5
-103.489	40.8561	-103.428	40.9019	0
-103.547	40.9019	-103.487	40.9477	4
-103.488	40.9011	-103.427	40.947	0
-103.427	40.9453	-103.367	40.9912	3
-103.487	40.9462	-103.426	40.992	5
-103.546	40.947	-103.486	40.9928	0
-103.426	40.9904	-103.366	41.0362	0
-103.486	40.9912	-103.425	41.037	0
-103.545	40.992	-103.485	41.0378	14
-103.544	41.037	-103.484	41.0828	0
-103.368	40.9445	-103.307	40.9904	0
-103.309	40.9436	-103.248	40.9895	0
-103.307	40.9886	-103.247	41.0345	3
-103.367	40.9895	-103.306	41.0354	0
-103.306	41.0336	-103.246	41.0795	0
-103.366	41.0345	-103.305	41.0804	0
-103.305	41.0787	-103.244	41.1246	0
-103.365	41.0795	-103.304	41.1254	5
-103.304	41.1237	-103.243	41.1696	5
-103.363	41.1246	-103.303	41.1705	6
-103.247	41.0327	-103.186	41.0787	0
-103.128	41.0308	-103.067	41.0768	0
-103.187	41.0318	-103.127	41.0777	2
-103.246	41.0777	-103.185	41.1237	0
-103.127	41.0758	-103.066	41.1218	1
-103.186	41.0768	-103.125	41.1228	4
-103.125	41.1208	-103.064	41.1668	0
-103.185	41.1218	-103.124	41.1678	9
-103.244	41.1228	-103.184	41.1687	0
-103.184	41.1668	-103.123	41.2128	1
-103.485	41.0362	-103.424	41.082	0
-103.425	41.0354	-103.365	41.0812	2
-103.543	41.082	-103.483	41.1278	2
-103.484	41.0812	-103.423	41.1271	3
-103.424	41.0804	-103.363	41.1263	7
-103.423	41.1254	-103.362	41.1713	4
-103.542	41.1271	-103.481	41.1729	6
-103.483	41.1263	-103.422	41.1721	0
-103.481	41.1713	-103.421	41.2171	0
-103.422	41.1705	-103.361	41.2163	0
-103.541	41.1721	-103.48	41.2179	11
-103.421	41.2155	-103.36	41.2613	0
-103.54	41.2171	-103.479	41.2629	0
-103.48	41.2163	-103.42	41.2621	0
-103.539	41.2621	-103.478	41.3079	4
-103.42	41.2605	-103.359	41.3064	0
-103.479	41.2613	-103.419	41.3072	7
-103.419	41.3055	-103.358	41.3514	0
-103.538	41.3072	-103.477	41.353	4
-103.478	41.3064	-103.418	41.3522	2
-103.963	40.8616	-103.903	40.9072	0
-104.022	40.9072	-103.962	40.9527	0
-103.903	40.9061	-103.843	40.9517	0
[truncated: 4,324 more rows]

## Sheet: Figure 5c
cell_minx	cell_miny	cell_maxx	cell_maxy	kboed
-103.809	30.3025	-103.774	30.31	0
-103.861	30.2959	-103.809	30.3104	0
-103.527	30.1495	-103.499	30.1717	0
-103.499	30.1702	-103.497	30.1714	0
-103.499	30.1714	-103.446	30.2166	0
-103.517	30.1714	-103.498	30.2166	0
-103.498	30.2159	-103.445	30.2617	0
-103.507	30.2166	-103.497	30.2618	0
-103.512	30.2617	-103.497	30.3069	0
-103.497	30.2611	-103.445	30.3068	0
-102.974	30.4243	-102.922	30.435	0
-102.766	30.4385	-102.713	30.4767	0.497159
-102.714	30.4418	-102.661	30.4758	0.0275479
-102.661	30.4477	-102.609	30.4749	0
-102.713	30.4749	-102.66	30.5209	0.00395799
-102.765	30.4758	-102.712	30.5218	0.0858373
-102.661	30.474	-102.608	30.52	0
-102.922	30.4299	-102.885	30.4342	0
-102.818	30.4367	-102.765	30.4776	1.61697
-102.974	30.4342	-102.921	30.4801	7.07763e-05
-102.87	30.435	-102.817	30.4785	1.11276
-102.922	30.4336	-102.869	30.4793	0.00293196
-102.973	30.4793	-102.92	30.5252	0
-102.921	30.4785	-102.868	30.5244	0.0374694
-102.869	30.4776	-102.816	30.5236	0
-102.817	30.4767	-102.764	30.5227	0.165743
-102.972	30.5244	-102.919	30.5703	0.12665
-103.446	30.2082	-103.436	30.2159	0
-103.394	30.2462	-103.371	30.2604	0
-103.446	30.2158	-103.393	30.2611	0
-103.445	30.2604	-103.393	30.3062	0
-103.341	30.2766	-103.289	30.3049	0
-103.131	30.3778	-103.096	30.3923	0
-103.131	30.3918	-103.078	30.4374	0
-103.079	30.3964	-103.026	30.4366	0
-103.393	30.2601	-103.341	30.3055	0
-103.445	30.3055	-103.392	30.3513	0
-103.341	30.3042	-103.288	30.35	0
-103.393	30.3049	-103.34	30.3506	0
-103.392	30.35	-103.339	30.3957	0
-103.444	30.3506	-103.391	30.3964	0
-103.34	30.3493	-103.287	30.3951	0
-103.339	30.3944	-103.286	30.4402	0
-103.443	30.3957	-103.39	30.4415	0
-103.391	30.3951	-103.338	30.4408	0
-103.236	30.3314	-103.199	30.3486	0
-103.289	30.3044	-103.236	30.3493	0
-103.184	30.3546	-103.131	30.393	0
-103.236	30.3481	-103.183	30.3937	0
-103.288	30.3486	-103.235	30.3944	0
-103.235	30.393	-103.182	30.4388	0
-103.287	30.3937	-103.234	30.4395	0
-103.183	30.3923	-103.13	30.4381	0
-103.027	30.4104	-102.974	30.4358	0
-103.13	30.4366	-103.077	30.4825	0
-103.026	30.435	-102.973	30.4809	0
-103.078	30.4358	-103.025	30.4817	0
-103.129	30.4817	-103.076	30.5276	0
-103.025	30.4801	-102.972	30.526	0
-103.077	30.4809	-103.024	30.5268	0
-103.128	30.5268	-103.075	30.5727	0
-103.024	30.5252	-102.971	30.5711	0
-103.076	30.526	-103.023	30.5719	0
-103.234	30.4381	-103.181	30.4839	0
-103.286	30.4388	-103.233	30.4846	0
-103.182	30.4374	-103.129	30.4832	0
-103.233	30.4832	-103.181	30.529	0
-103.286	30.4839	-103.233	30.5297	0
-103.181	30.4825	-103.128	30.5283	0
-103.233	30.5283	-103.18	30.5741	0
-103.285	30.529	-103.232	30.5748	0
-103.181	30.5276	-103.128	30.5734	0
-103.232	30.5734	-103.179	30.6192	0
-103.704	30.3301	-103.652	30.3541	0
-103.652	30.3488	-103.639	30.3536	0
-103.756	30.3133	-103.704	30.3546	0
-103.704	30.3536	-103.651	30.3992	0
-103.756	30.3541	-103.703	30.3997	0
-103.652	30.3534	-103.599	30.3987	0
-103.755	30.3992	-103.703	30.4448	0
-103.651	30.3981	-103.599	30.4438	0
-103.703	30.3987	-103.651	30.4443	0
-103.942	30.3238	-103.912	30.3562	0
-103.958	30.356	-103.912	30.4015	0
-103.959	30.4011	-103.911	30.4463	0
-103.515	30.3068	-103.496	30.3521	0
-103.497	30.3062	-103.444	30.3519	0
-103.514	30.3519	-103.495	30.3972	0
-103.496	30.3513	-103.443	30.397	0
-103.6	30.3707	-103.55	30.3981	0
-103.495	30.3964	-103.442	30.4421	0
-103.547	30.397	-103.495	30.4427	0
-103.599	30.3976	-103.547	30.4432	0
-103.882	30.303	-103.861	30.3106	0
-103.861	30.31	-103.808	30.3556	0
-103.912	30.3104	-103.86	30.356	0
-103.809	30.3097	-103.756	30.3551	0
-103.808	30.3546	-103.755	30.4002	0
-103.86	30.3551	-103.807	30.4007	0
-103.912	30.3556	-103.859	30.4011	0
-103.859	30.4002	-103.807	30.4458	0
-103.912	30.4007	-103.859	30.4462	0
-103.807	30.3997	-103.755	30.4453	0
-103.651	30.4432	-103.598	30.4889	0
-103.703	30.4438	-103.65	30.4894	0
-103.755	30.4443	-103.702	30.4899	0
-103.65	30.4883	-103.597	30.534	0
-103.754	30.4894	-103.702	30.535	0
-103.702	30.4889	-103.649	30.5345	0
-103.649	30.5335	-103.597	30.5791	0
-103.754	30.5345	-103.701	30.5796	0
-103.702	30.534	-103.649	30.5796	0
-103.649	30.5786	-103.596	30.624	0
-103.925	30.4462	-103.911	30.4564	0
-103.495	30.4415	-103.442	30.4872	0
-103.547	30.4421	-103.494	30.4878	0
-103.599	30.4427	-103.546	30.4883	0
-103.494	30.4866	-103.441	30.5323	0
-103.546	30.4872	-103.493	30.5329	0
-103.598	30.4878	-103.545	30.5335	0
-103.493	30.5317	-103.44	30.5774	0
-103.545	30.5323	-103.492	30.578	0
-103.597	30.5329	-103.545	30.5786	0
-103.597	30.578	-103.544	30.6237	0
-103.807	30.4448	-103.754	30.4904	0
-103.859	30.4453	-103.806	30.4909	0
-103.911	30.4458	-103.858	30.4909	0
-103.806	30.4899	-103.754	30.5354	0
-103.858	30.4904	-103.806	30.5258	0
-103.864	30.4909	-103.858	30.4948	0
-103.787	30.535	-103.753	30.5527	0
-103.492	30.5768	-103.44	30.6225	0
-103.545	30.5774	-103.492	30.6231	0
-103.544	30.6225	-103.491	30.6682	0
-103.492	30.6219	-103.439	30.6676	0
-103.596	30.6231	-103.543	30.6688	0
-103.543	30.6676	-103.49	30.7133	0
-103.491	30.667	-103.438	30.7127	0
-103.595	30.6682	-103.543	30.7139	0
-103.49	30.7121	-103.437	30.7578	0
-103.595	30.7133	-103.542	30.759	0
-103.701	30.5796	-103.701	30.5798	0
-103.701	30.5791	-103.648	30.611	0
-103.626	30.6237	-103.595	30.6688	0
-103.622	30.6688	-103.595	30.7142	0
-103.699	30.7315	-103.646	30.7601	0
-103.647	30.7139	-103.594	30.7595	0
-102.609	30.4536	-102.557	30.474	0
-102.505	30.462	-102.453	30.472	0.00234521
-102.557	30.4594	-102.505	30.473	0
-102.505	30.471	-102.451	30.5171	0.524468
-102.609	30.473	-102.556	30.519	0
-102.557	30.472	-102.503	30.5181	0.0315563
-102.556	30.5171	-102.502	30.5631	0
-102.66	30.519	-102.607	30.5651	0
-102.764	30.5209	-102.711	30.5669	0
-102.712	30.52	-102.659	30.566	0
-102.659	30.5641	-102.605	30.6101	0
-102.711	30.5651	-102.658	30.6111	0
-102.763	30.566	-102.71	30.612	0
-102.71	30.6101	-102.656	30.6562	0
-102.814	30.612	-102.761	30.658	0
-102.762	30.6111	-102.709	30.6571	0
-102.709	30.6552	-102.655	30.7012	0
-102.92	30.5236	-102.867	30.5695	0.0128795
-102.816	30.5218	-102.763	30.5678	0
-102.868	30.5227	-102.815	30.5686	0
-102.867	30.5678	-102.814	30.6137	0
-102.815	30.5669	-102.762	30.6129	0
-102.919	30.5686	-102.866	30.6146	0
-102.97	30.6146	-102.917	30.6605	0
-102.866	30.6129	-102.813	30.6588	0
-102.918	30.6137	-102.865	30.6597	0
-102.917	30.6588	-102.864	30.7048	0
-102.608	30.5181	-102.554	30.5641	0
-102.503	30.5161	-102.45	30.5622	0
-102.554	30.5622	-102.501	30.6082	0.000983498
-102.502	30.5611	-102.449	30.6072	0
-102.607	30.5631	-102.553	30.6092	0
-102.658	30.6092	-102.604	30.6552	0
-102.605	30.6082	-102.552	30.6543	0
-102.553	30.6072	-102.5	30.6533	0.0441543
-102.552	30.6523	-102.499	30.6984	0.263465
-102.656	30.6543	-102.603	30.7003	0
-102.813	30.6571	-102.76	30.703	0
-102.761	30.6562	-102.708	30.7021	0
-102.76	30.7012	-102.706	30.7472	0
-102.708	30.7003	-102.654	30.7463	0
-102.812	30.7021	-102.759	30.7481	0
-102.759	30.7463	-102.705	30.7923	0
-102.811	30.7472	-102.758	30.7932	0
-102.706	30.7454	-102.653	30.7914	0
-102.81	30.7923	-102.757	30.8383	0.0778621
-102.758	30.7914	-102.704	30.8374	0.0377362
-102.604	30.6533	-102.551	30.6994	0
-102.603	30.6984	-102.55	30.7444	0
-102.551	30.6974	-102.498	30.7435	0.023762
-102.655	30.6994	-102.602	30.7454	0
-102.602	30.7435	-102.549	30.7895	0.000267399
-102.654	30.7444	-102.601	30.7905	0
-102.55	30.7425	-102.497	30.7885	0
-102.653	30.7895	-102.6	30.8355	0.0239374
-102.549	30.7875	-102.495	30.8336	0.0175342
-102.601	30.7885	-102.548	30.8346	0
-102.969	30.6597	-102.916	30.7056	0.00717169
-102.865	30.658	-102.812	30.7039	0
-102.968	30.7048	-102.915	30.7507	0.00222581
-102.916	30.7039	-102.863	30.7498	0
-102.864	30.703	-102.811	30.749	0
-102.915	30.749	-102.862	30.7949	0.00440909
-102.967	30.7498	-102.914	30.7958	0.250298
-102.863	30.7481	-102.81	30.7941	0
-102.862	30.7932	-102.809	30.8392	0.112404
-102.914	30.7941	-102.861	30.84	0
-102.705	30.7905	-102.652	30.8365	0.175726
-102.757	30.8365	-102.703	30.8825	0.460299
-102.704	30.8355	-102.651	30.8816	0.0317901
-102.809	30.8374	-102.756	30.8834	1.34634
-102.756	30.8816	-102.702	30.9276	1.48125
-102.703	30.8806	-102.65	30.9266	0
-102.808	30.8825	-102.754	30.9285	1.71301
-102.807	30.9276	-102.753	30.9735	1.28861
-102.754	30.9266	-102.701	30.9726	0.670499
-102.702	30.9257	-102.649	30.9717	0
-102.967	30.7949	-102.913	30.8408	0.0579918
-102.861	30.8383	-102.808	30.8842	0.0102991
-102.913	30.8392	-102.86	30.8851	0
-102.966	30.84	-102.912	30.8859	0.0310844
-102.86	30.8834	-102.807	30.9293	0.381704
-102.965	30.8851	-102.911	30.931	0.141645
-102.912	30.8842	-102.859	30.9302	0.243034
-102.859	30.9285	-102.806	30.9744	0
-102.964	30.9302	-102.91	30.9761	0.483778
-102.911	30.9293	-102.858	30.9753	0.617727
-102.548	30.8326	-102.494	30.8787	0.00462603
-102.652	30.8346	-102.599	30.8806	0
-102.6	30.8336	-102.546	30.8797	0
-102.599	30.8787	-102.545	30.9247	0.00262192
-102.651	30.8797	-102.598	30.9257	0.0181872
-102.546	30.8777	-102.493	30.9238	0
-102.545	30.9228	-102.492	30.9688	0
-102.598	30.9238	-102.544	30.9698	0
-102.65	30.9247	-102.596	30.9708	0
-102.544	30.9678	-102.491	31.0139	0
-103.338	30.4395	-103.286	30.4853	0
-103.442	30.4408	-103.39	30.4866	0
-103.39	30.4402	-103.338	30.4859	0
-103.338	30.4846	-103.285	30.5304	0
-103.442	30.4859	-103.389	30.5317	0
-103.39	30.4853	-103.337	30.531	0
-103.441	30.531	-103.388	30.5768	0
-103.337	30.5297	-103.284	30.5755	0
-103.389	30.5304	-103.336	30.5761	0
-103.388	30.5755	-103.335	30.6212	0
-103.023	30.5703	-102.97	30.6162	0
-103.075	30.5711	-103.022	30.617	0
-102.971	30.5695	-102.918	30.6154	0
-103.128	30.5719	-103.075	30.6177	0
-103.022	30.6154	-102.969	30.6613	0
-103.075	30.6162	-103.022	30.6621	0.0313032
-103.127	30.617	-103.074	30.6628	0.0187356
-103.022	30.6605	-102.968	30.7064	0
-103.126	30.6621	-103.073	30.7079	0
-103.074	30.6613	-103.021	30.7072	0.0643053
-103.18	30.5727	-103.127	30.6185	0
-103.284	30.5741	-103.231	30.6199	0
-103.283	30.6192	-103.23	30.665	0
-103.179	30.6177	-103.126	30.6636	0
-103.231	30.6185	-103.178	30.6643	0
-103.178	30.6628	-103.125	30.7087	0
-103.23	30.6636	-103.177	30.7094	0
-103.282	30.6643	-103.229	30.7101	0
-103.282	30.7094	-103.229	30.7552	0
-103.229	30.7087	-103.176	30.7545	0.000345205
-103.44	30.5761	-103.387	30.6219	0
-103.336	30.5748	-103.283	30.6206	0
-103.335	30.6199	-103.282	30.6657	0
-103.387	30.6206	-103.335	30.6663	0
-103.44	30.6212	-103.387	30.667	0
-103.439	30.6663	-103.386	30.7121	0
-103.387	30.6657	-103.334	30.7114	0
-103.335	30.665	-103.282	30.7108	0
-103.334	30.7101	-103.281	30.7559	0
-103.386	30.7108	-103.333	30.7565	0.0115
-103.125	30.7072	-103.072	30.753	0.150836
-103.073	30.7064	-103.02	30.7523	0.0135068
-103.021	30.7056	-102.967	30.7515	0
-103.072	30.7515	-103.019	30.7974	0
-103.02	30.7507	-102.967	30.7966	0
-103.124	30.7523	-103.071	30.7981	0.209139
-103.071	30.7966	-103.018	30.8424	0
-103.019	30.7958	-102.966	30.8417	0
-103.123	30.7974	-103.07	30.8432	0
-103.07	30.8417	-103.017	30.8875	0
-103.438	30.7114	-103.385	30.7572	0
-103.385	30.7559	-103.332	30.8016	0
-103.333	30.7552	-103.28	30.801	0
-103.437	30.7565	-103.384	30.8023	0
-103.384	30.801	-103.331	30.8467	0
-103.437	30.8016	-103.384	30.8474	0
-103.332	30.8003	-103.279	30.8461	0
-103.436	30.8467	-103.383	30.8925	0
-103.384	30.8461	-103.331	30.8918	0
-103.331	30.8454	-103.278	30.8912	0
-103.177	30.7079	-103.124	30.7538	0.0154767
-103.229	30.7538	-103.175	30.7996	0
-103.176	30.753	-103.123	30.7989	0
-103.281	30.7545	-103.228	30.8003	0
-103.175	30.7981	-103.122	30.844	0
-103.228	30.7989	-103.175	30.8447	0
-103.28	30.7996	-103.227	30.8454	0
-103.279	30.8447	-103.226	30.8905	0
-103.227	30.844	-103.174	30.8898	0
-103.175	30.8432	-103.121	30.8891	0
-103.018	30.8408	-102.965	30.8867	0
-103.122	30.8424	-103.069	30.8883	0
-103.069	30.8867	-103.016	30.9326	0.00169315
-103.017	30.8859	-102.964	30.9318	0.156412
-103.121	30.8875	-103.068	30.9334	0
-103.121	30.9326	-103.067	30.9785	0.000948566
-103.068	30.9318	-103.015	30.9777	0
-103.016	30.931	-102.963	30.9769	0.753313
-103.015	30.9761	-102.962	31.022	0.643766
-103.12	30.9777	-103.066	31.0236	0.0728024
-103.331	30.8905	-103.278	30.9363	0
-103.383	30.8912	-103.33	30.9369	0
-103.435	30.8918	-103.382	30.9376	0
-103.434	30.9369	-103.381	30.9827	0.0269854
-103.382	30.9363	-103.329	30.982	0.0355178
-103.33	30.9356	-103.277	30.9814	0
-103.381	30.9814	-103.328	31.0271	0.620066
-103.329	30.9807	-103.276	31.0265	0.434532
-103.434	30.982	-103.381	31.0278	0.70815
-103.433	31.0271	-103.38	31.0729	2.7576
-103.226	30.8891	-103.173	30.9349	0
-103.278	30.8898	-103.225	30.9356	0
-103.174	30.8883	-103.121	30.9342	0
-103.173	30.9334	-103.12	30.9792	0
-103.225	30.9342	-103.172	30.98	0.0335092
-103.278	30.9349	-103.224	30.9807	0
-103.172	30.9785	-103.119	31.0243	0.132188
-103.277	30.98	-103.224	31.0258	0.215883
-103.224	30.9792	-103.171	31.0251	0.693441
-103.171	31.0236	-103.118	31.0694	1.42696
-103.067	30.9769	-103.014	31.0228	0.300092
-103.119	31.0228	-103.066	31.0687	1.71792
-103.014	31.0212	-102.961	31.0671	0.710494
-103.066	31.022	-103.013	31.0679	2.21852
-103.013	31.0663	-102.96	31.1122	7.80857
-103.066	31.0671	-103.012	31.113	10.3164
-103.118	31.0679	-103.065	31.1138	5.73064
-103.012	31.1114	-102.959	31.1573	2.64038
-103.065	31.1122	-103.011	31.1581	8.08389
-103.117	31.113	-103.064	31.1589	6.6527
-103.276	31.0251	-103.223	31.0709	0.473683
-103.224	31.0243	-103.17	31.0702	1.47715
-103.17	31.0687	-103.117	31.1145	0.733458
-103.223	31.0694	-103.169	31.1153	1.01556
-103.275	31.0702	-103.222	31.116	3.7522
-103.274	31.1153	-103.221	31.1611	0.777771
-103.222	31.1145	-103.169	31.1604	3.31113
-103.169	31.1138	-103.116	31.1596	8.70874
-103.273	31.1604	-103.22	31.2062	5.01521
-103.169	31.1589	-103.115	31.2047	1.07939
-103.328	31.0258	-103.275	31.0716	1.16257
-103.381	31.0265	-103.327	31.0722	1.53087
-103.327	31.0709	-103.274	31.1167	1.00411
-103.432	31.0722	-103.379	31.118	3.15494
-103.38	31.0716	-103.327	31.1173	2.03712
-103.327	31.116	-103.273	31.1618	0.43409
-103.432	31.1173	-103.378	31.1631	0.255531
-103.379	31.1167	-103.326	31.1624	0.164324
-103.378	31.1618	-103.325	31.2075	4.46962
-103.326	31.1611	-103.273	31.2069	1.66461
-103.431	31.1624	-103.378	31.2082	19.1555
-103.378	31.2069	-103.324	31.2526	4.3691
-103.325	31.2062	-103.272	31.2519	1.26238
-103.43	31.2075	-103.377	31.2533	7.06232
-103.377	31.2519	-103.324	31.2977	3.04383
-103.324	31.2513	-103.271	31.297	2.71877
-103.429	31.2526	-103.376	31.2984	3.48507
-103.324	31.2963	-103.27	31.3421	2.33967
-103.376	31.297	-103.323	31.3428	7.88089
-103.429	31.2977	-103.375	31.3435	1.69974
-103.221	31.1596	-103.168	31.2054	0.707721
-103.168	31.2039	-103.114	31.2498	7.73694
-103.273	31.2054	-103.219	31.2513	4.11745
-103.22	31.2047	-103.167	31.2505	3.86337
-103.219	31.2498	-103.166	31.2956	7.92561
-103.272	31.2505	-103.218	31.2963	2.17037
-103.167	31.249	-103.113	31.2949	0.556484
-103.218	31.2949	-103.165	31.3407	1.41077
-103.166	31.2941	-103.113	31.34	0.993597
-103.271	31.2956	-103.218	31.3414	3.48672
-103.064	31.1573	-103.01	31.2032	0.301993
-103.011	31.1565	-102.958	31.2024	0.761718
-103.116	31.1581	-103.063	31.2039	1.3784
-103.063	31.2024	-103.009	31.2483	1.59631
-103.01	31.2015	-102.957	31.2475	1.66089
-103.115	31.2032	-103.062	31.249	2.07138
-103.009	31.2466	-102.956	31.2925	3.7705
-103.062	31.2475	-103.008	31.2933	3.80292
-103.114	31.2483	-103.061	31.2941	5.58841
-103.061	31.2925	-103.007	31.3384	1.64108
-103.113	31.2933	-103.06	31.3392	0.941766
-103.008	31.2917	-102.955	31.3376	1.8123
-103.06	31.3376	-103.007	31.3835	5.60811
-103.007	31.3368	-102.954	31.3827	0.163019
-103.113	31.3384	-103.059	31.3843	5.94511
-103.112	31.3835	-103.058	31.4294	10.5599
-103.059	31.3827	-103.006	31.4286	0.663613
-103.007	31.3819	-102.953	31.4278	0.00518272
-103.058	31.4278	-103.005	31.4737	0.795572
-103.006	31.427	-102.952	31.4729	0.0313738
-103.375	31.3421	-103.322	31.3879	3.88087
-103.323	31.3414	-103.269	31.3872	6.69374
-103.428	31.3428	-103.374	31.3886	5.22747
-103.427	31.3879	-103.374	31.4337	8.07672
-103.374	31.3872	-103.321	31.433	3.45235
-103.322	31.3865	-103.269	31.4323	25.0983
-103.426	31.433	-103.373	31.4788	14.7168
-103.374	31.4323	-103.32	31.4781	9.99287
-103.321	31.4316	-103.268	31.4774	16.5797
-103.426	31.4781	-103.372	31.5239	4.62029
-103.165	31.3392	-103.112	31.3851	1.64678
-103.27	31.3407	-103.217	31.3865	6.27015
-103.218	31.34	-103.164	31.3858	5.62528
-103.269	31.3858	-103.216	31.4316	2.08809
-103.217	31.3851	-103.163	31.4309	2.1078
-103.164	31.3843	-103.111	31.4302	9.14532
-103.269	31.4309	-103.215	31.4767	4.54832
-103.163	31.4294	-103.11	31.4753	2.97511
-103.216	31.4302	-103.162	31.476	5.47601
-103.215	31.4753	-103.162	31.5211	13.9602
-103.111	31.4286	-103.057	31.4745	1.35723
-103.005	31.4721	-102.951	31.518	0.292463
-103.057	31.4729	-103.004	31.5188	0.16178
-103.11	31.4737	-103.056	31.5196	0.621106
-103.004	31.5171	-102.95	31.5631	1.20558
-103.056	31.518	-103.003	31.5639	0.0160231
-103.109	31.5188	-103.055	31.5647	0.743021
-103.055	31.5631	-103.002	31.609	0.442805
-103.003	31.5622	-102.949	31.6081	3.96818
-103.108	31.5639	-103.054	31.6097	9.15789
-102.806	30.9726	-102.752	31.0186	0
-102.753	30.9717	-102.7	31.0177	0
-102.701	30.9708	-102.648	31.0168	0
-102.805	31.0177	-102.751	31.0637	0
-102.752	31.0168	-102.699	31.0628	0
-102.7	31.0159	-102.647	31.0619	0
-102.804	31.0628	-102.75	31.1088	0.022876
-102.699	31.0609	-102.645	31.107	0.0241394
-102.751	31.0619	-102.698	31.1079	0.0128027
-102.698	31.106	-102.644	31.152	0.0371491
-102.649	30.9698	-102.595	31.0159	0
-102.596	30.9688	-102.543	31.0149	0
-102.543	31.0129	-102.489	31.059	0
-102.648	31.0149	-102.594	31.0609	0
-102.595	31.0139	-102.542	31.06	0
-102.542	31.058	-102.488	31.1041	0.0125319
-102.647	31.06	-102.593	31.106	0.00104513
-102.594	31.059	-102.541	31.105	0.000750075
-102.645	31.105	-102.592	31.1511	0.00989803
-102.541	31.103	-102.487	31.1491	0.0514814
-102.91	30.9744	-102.857	31.0204	0.957794
-102.963	30.9753	-102.909	31.0212	1.49626
-102.858	30.9735	-102.805	31.0195	1.81468
-102.857	31.0186	-102.804	31.0646	0.387337
-102.962	31.0204	-102.908	31.0663	0.934177
-102.909	31.0195	-102.856	31.0654	1.49942
-102.856	31.0637	-102.803	31.1097	0
-102.908	31.0646	-102.855	31.1105	0.008375
-102.961	31.0654	-102.907	31.1114	5.28403
-102.96	31.1105	-102.906	31.1565	0.9711
-102.75	31.107	-102.697	31.153	0.00281366
-102.803	31.1079	-102.749	31.1539	0.0427418
-102.697	31.1511	-102.643	31.1971	0
-102.749	31.152	-102.696	31.198	0.024244
-102.802	31.153	-102.748	31.199	0.078013
-102.748	31.1971	-102.695	31.2431	0.0147586
-102.801	31.198	-102.747	31.244	0.557675
-102.696	31.1962	-102.642	31.2422	0.00553973
-102.695	31.2412	-102.641	31.2873	0.0546013
-102.799	31.2431	-102.746	31.2891	0.08619
-102.593	31.1041	-102.54	31.1501	0.0118557
-102.54	31.1481	-102.486	31.1942	0
-102.592	31.1491	-102.538	31.1952	0.00147612
-102.644	31.1501	-102.591	31.1962	0
-102.643	31.1952	-102.59	31.2412	0.0328956
-102.591	31.1942	-102.537	31.2403	0.0291648
-102.538	31.1932	-102.485	31.2393	0
-102.537	31.2383	-102.484	31.2843	0.000185629
-102.59	31.2393	-102.536	31.2853	0.103927
-102.642	31.2403	-102.588	31.2863	0.117511
-102.855	31.1088	-102.802	31.1548	0.0116475
-102.907	31.1097	-102.854	31.1556	0.130461
-102.959	31.1556	-102.905	31.2015	0.0656153
-102.906	31.1548	-102.853	31.2007	0.0024652
-102.854	31.1539	-102.801	31.1998	0.0380087
-102.905	31.1998	-102.852	31.2458	0.000377289
-102.853	31.199	-102.799	31.2449	0.0625146
-102.958	31.2007	-102.904	31.2466	0.0343963
-102.852	31.244	-102.798	31.29	0.00917205
-102.904	31.2449	-102.851	31.2909	0.000717949
-102.747	31.2422	-102.693	31.2882	0.0244177
-102.693	31.2863	-102.64	31.3323	0.0439252
-102.798	31.2882	-102.745	31.3342	0.0300616
-102.746	31.2873	-102.692	31.3333	0.0356833
-102.797	31.3333	-102.744	31.3793	0.00908899
-102.692	31.3314	-102.639	31.3774	0.0691682
-102.745	31.3323	-102.691	31.3784	0.00513375
-102.744	31.3774	-102.69	31.4234	0
-102.691	31.3765	-102.638	31.4225	0.177443
-102.796	31.3784	-102.743	31.4244	0.04503
-102.957	31.2458	-102.903	31.2917	0
-102.851	31.2891	-102.797	31.3351	0.00175068
-102.956	31.2909	-102.902	31.3368	5e-05
-102.903	31.29	-102.85	31.336	0.0911092
-102.955	31.336	-102.901	31.3819	0.0176506
-102.85	31.3342	-102.796	31.3802	0.08086
-102.902	31.3351	-102.849	31.381	0.0934526
-102.901	31.3802	-102.848	31.4261	0.190489
-102.954	31.381	-102.9	31.427	0.111613
-102.849	31.3793	-102.795	31.4252	0.0794638
-102.641	31.2853	-102.587	31.3314	0.410421
-102.588	31.2843	-102.535	31.3304	0.873888
-102.536	31.2833	-102.482	31.3294	0.268274
-102.587	31.3294	-102.534	31.3755	0.00300913
-102.535	31.3284	-102.481	31.3745	0
-102.64	31.3304	-102.586	31.3765	0.128519
-102.586	31.3745	-102.532	31.4206	0.606319
-102.534	31.3735	-102.48	31.4196	0.544058
-102.639	31.3755	-102.585	31.4215	0.467447
-102.585	31.4196	-102.531	31.4656	0.086754
-102.532	31.4185	-102.479	31.4646	0.195816
-102.638	31.4206	-102.584	31.4666	0.499291
-102.584	31.4646	-102.53	31.5107	0.0751874
-102.531	31.4636	-102.477	31.5097	0.297813
-102.636	31.4656	-102.583	31.5117	1.11169
-102.635	31.5107	-102.582	31.5568	1.91974
-102.53	31.5087	-102.476	31.5548	0.117376
-102.583	31.5097	-102.529	31.5558	0.0167489
-102.634	31.5558	-102.58	31.6018	0.138188
-102.529	31.5537	-102.475	31.5998	0.071211
-104.009	30.8357	-103.959	30.853	0
-103.959	30.8175	-103.906	30.8526	0
-104.063	30.8539	-104.011	30.8986	0
-104.011	30.8526	-103.958	30.8982	0
-103.959	30.8522	-103.906	30.8978	0
-104.083	30.8855	-104.063	30.8987	0
-104.291	30.9831	-104.271	30.9902	0
-104.271	30.964	-104.219	30.9901	0
-104.376	31.0022	-104.323	31.0358	0
-104.324	30.9901	-104.271	31.0355	0
-104.271	30.9898	-104.219	31.0352	0
-104.376	31.0355	-104.323	31.0809	0
-104.169	30.9436	-104.167	30.9444	0
-104.115	30.8986	-104.062	30.944	0
-104.167	30.9173	-104.115	30.9444	0
-104.167	30.944	-104.114	30.9895	0
-104.219	30.9444	-104.167	30.9898	0
-104.115	30.9437	-104.062	30.9891	0
-104.219	30.9895	-104.166	31.0349	0
-104.114	30.9888	-104.062	31.0343	0
-104.167	30.9891	-104.114	31.0346	0
-104.219	31.0346	-104.166	31.08	0
-103.543	30.7127	-103.49	30.7584	0
-103.542	30.7578	-103.489	30.8035	0.247474
-103.49	30.7572	-103.437	30.8029	0.28543
-103.594	30.7584	-103.541	30.8041	0
-103.541	30.8029	-103.488	30.8486	0
-103.489	30.8023	-103.436	30.848	3.22581e-05
-103.593	30.8035	-103.54	30.8492	0
-103.488	30.8474	-103.435	30.8931	0
-103.593	30.8486	-103.54	30.8943	0
-103.54	30.848	-103.488	30.8937	0
-103.855	30.7921	-103.802	30.8067	0
-103.803	30.7763	-103.75	30.8062	0
-103.864	30.8045	-103.855	30.8067	0
-103.855	30.8062	-103.802	30.8518	0
-103.907	30.8067	-103.854	30.8522	0
-103.802	30.8057	-103.75	30.8513	0
-103.854	30.8513	-103.801	30.8969	0
-103.906	30.8518	-103.854	30.8973	0
-103.802	30.8508	-103.749	30.8964	0
-103.713	30.7539	-103.699	30.7602	0
-103.699	30.7595	-103.646	30.8052	0
-103.751	30.7601	-103.698	30.8057	0
-103.646	30.759	-103.593	30.8046	0
-103.698	30.8046	-103.645	30.8503	0
-103.75	30.8052	-103.697	30.8508	0
-103.646	30.8041	-103.593	30.8497	0
-103.697	30.8497	-103.644	30.8954	0
-103.645	30.8492	-103.592	30.8948	0
-103.75	30.8503	-103.697	30.8959	0
-103.906	30.8969	-103.853	30.9424	0
-103.854	30.8964	-103.801	30.942	0
-103.801	30.8959	-103.748	30.9415	0
-103.853	30.9415	-103.8	30.9871	0
-103.801	30.941	-103.748	30.9866	0
-103.905	30.942	-103.853	30.9875	0
-103.905	30.9871	-103.852	31.0326	0
-103.853	30.9866	-103.8	31.0322	0
-103.8	30.9861	-103.747	31.0317	0.224552
-103.8	31.0312	-103.747	31.0768	2.43888
-103.54	30.8931	-103.487	30.9388	0
-103.488	30.8925	-103.434	30.9382	0.327032
-103.592	30.8937	-103.539	30.9394	0
-103.487	30.9376	-103.434	30.9833	0.245979
-103.591	30.9388	-103.538	30.9845	0.00776438
-103.539	30.9382	-103.486	30.9839	0
-103.538	30.9833	-103.485	31.029	0.826286
-103.486	30.9827	-103.433	31.0284	1.62088
-103.591	30.9839	-103.538	31.0296	1.01613
-103.485	31.0278	-103.432	31.0735	1.46452
-103.644	30.8943	-103.591	30.94	0.431326
-103.697	30.8948	-103.644	30.9405	0
-103.749	30.8954	-103.696	30.941	0
-103.696	30.94	-103.643	30.9856	0
-103.644	30.9394	-103.591	30.9851	0.636047
-103.748	30.9405	-103.695	30.9861	0
-103.643	30.9845	-103.59	31.0302	0
-103.695	30.9851	-103.642	31.0307	0
-103.748	30.9856	-103.695	31.0312	0.334446
-103.642	31.0296	-103.589	31.0753	1.52863
-103.852	31.0317	-103.799	31.0773	0
-103.904	31.0322	-103.851	31.0778	0
-103.851	31.0768	-103.798	31.1224	0
-103.799	31.0763	-103.746	31.1219	4.20413
-103.904	31.0773	-103.851	31.1229	0
-103.851	31.1219	-103.798	31.1675	0
-103.903	31.1224	-103.85	31.168	0
-103.798	31.1214	-103.745	31.167	1.89961
-103.85	31.167	-103.797	31.2126	0
-103.798	31.1665	-103.745	31.2121	1.36601
-103.695	31.0302	-103.642	31.0758	0.23249
-103.747	31.0307	-103.694	31.0763	0.0508685
-103.642	31.0747	-103.589	31.1204	4.13342
-103.747	31.0758	-103.694	31.1214	3.59864
-103.694	31.0753	-103.641	31.1209	0.664258
-103.746	31.1209	-103.693	31.1665	0
-103.641	31.1198	-103.588	31.1655	4.25217
-103.694	31.1204	-103.641	31.166	0.00789329
-103.745	31.166	-103.692	31.2116	0
-103.641	31.1649	-103.587	31.2106	3.54725
-103.958	30.8973	-103.905	30.9429	0
-104.063	30.8982	-104.01	30.9437	0
-104.011	30.8978	-103.958	30.9433	0
-103.958	30.9424	-103.905	30.988	0
-104.062	30.9433	-104.01	30.9888	0
-104.01	30.9429	-103.957	30.9884	0
-103.957	30.9875	-103.904	31.0331	0
-104.062	30.9884	-104.009	31.0339	0
-104.01	30.988	-103.957	31.0335	0
-104.062	31.0335	-104.009	31.079	0
-104.398	31.0249	-104.376	31.0359	0
-104.488	31.0777	-104.48	31.0814	0
-104.428	31.0358	-104.376	31.0811	0
-104.48	31.0513	-104.428	31.0814	0
-104.533	31.0814	-104.48	31.1267	0
-104.428	31.0809	-104.375	31.1263	0
-104.48	31.0811	-104.428	31.1265	0
-104.48	31.1263	-104.427	31.1716	0
-104.428	31.126	-104.375	31.1714	0
-104.533	31.1265	-104.48	31.1718	0
-104.48	31.1714	-104.427	31.2167	0
-104.427	31.1711	-104.375	31.2165	0
-104.166	31.0343	-104.114	31.0797	0
-104.114	31.0339	-104.061	31.0794	0
-104.218	31.0797	-104.166	31.1252	0
-104.166	31.0794	-104.113	31.1248	0
-104.114	31.079	-104.061	31.1245	0
-104.113	31.1241	-104.06	31.1696	0
-104.166	31.1245	-104.113	31.1699	0
-104.218	31.1248	-104.165	31.1703	0
-104.218	31.1699	-104.165	31.2154	0
-104.113	31.1692	-104.06	31.2147	0
-104.009	31.0331	-103.956	31.0786	0
-103.957	31.0326	-103.904	31.0782	0
-103.956	31.0778	-103.903	31.1233	0
-104.061	31.0786	-104.008	31.1241	0
-104.009	31.0782	-103.956	31.1237	0
-104.061	31.1237	-104.008	31.1692	0
-104.008	31.1233	-103.955	31.1688	0
-103.956	31.1229	-103.903	31.1684	0
-104.06	31.1688	-104.007	31.2143	0
-104.008	31.1684	-103.955	31.2139	0
-104.323	31.0352	-104.271	31.0806	0
-104.271	31.0349	-104.218	31.0804	0
-104.376	31.0806	-104.323	31.126	0
-104.323	31.0804	-104.27	31.1257	0
-104.271	31.08	-104.218	31.1255	0
-104.375	31.1257	-104.323	31.1711	0
-104.323	31.1255	-104.27	31.1709	0
-104.27	31.1252	-104.218	31.1706	0
-104.27	31.1703	-104.217	31.2157	0
-104.375	31.1709	-104.322	31.2162	0
-104.165	31.1696	-104.112	31.215	0
-104.165	31.2147	-104.112	31.2602	0
-104.112	31.2143	-104.059	31.2598	0
-104.217	31.215	-104.164	31.2605	0
-104.164	31.2598	-104.111	31.3053	0
-104.217	31.2602	-104.164	31.3056	0
-104.112	31.2594	-104.059	31.3049	0.253019
-104.216	31.3053	-104.164	31.3507	0
-104.164	31.3049	-104.111	31.3504	0
-104.111	31.3045	-104.058	31.35	0.918863
-103.955	31.168	-103.902	31.2135	4.41578
-104.06	31.2139	-104.007	31.2594	0
-104.007	31.2135	-103.954	31.259	0
-103.955	31.2131	-103.902	31.2586	21.3296
-104.059	31.259	-104.006	31.3045	4.88305
-104.007	31.2586	-103.954	31.3041	14.0433
-103.954	31.2582	-103.901	31.3037	0.155493
-104.006	31.3037	-103.953	31.3492	0.27691
-103.954	31.3033	-103.901	31.3488	5.04751
-104.059	31.3041	-104.006	31.3496	0
-104.532	31.1716	-104.48	31.2169	0
-104.48	31.2165	-104.427	31.2618	0
-104.427	31.2162	-104.374	31.2616	0
-104.532	31.2167	-104.479	31.262	0
-104.427	31.2614	-104.374	31.3067	0
-104.532	31.2618	-104.479	31.3071	0
-104.479	31.2616	-104.427	31.3069	0
-104.479	31.3067	-104.426	31.352	0
-104.427	31.3065	-104.374	31.3518	0
-104.532	31.3069	-104.479	31.3522	0
-104.323	31.1706	-104.27	31.216	0
-104.322	31.2157	-104.269	31.2611	0
-104.375	31.216	-104.322	31.2614	0
-104.27	31.2154	-104.217	31.2608	0
-104.322	31.2608	-104.269	31.3062	0
-104.374	31.2611	-104.322	31.3065	0
-104.269	31.2605	-104.216	31.3059	0
-104.322	31.3059	-104.269	31.3513	0
-104.374	31.3062	-104.321	31.3516	0
-104.269	31.3056	-104.216	31.351	0
-104.557	31.1041	-104.533	31.1268	0
-104.559	31.1267	-104.532	31.1719	0
-104.563	31.1718	-104.532	31.217	0
-104.567	31.2169	-104.532	31.2621	0
-104.573	31.262	-104.532	31.3073	0
-104.582	31.3071	-104.531	31.3524	0
-104.598	31.3641	-104.584	31.3976	0
-104.584	31.3522	-104.531	31.3975	0
-104.627	31.3975	-104.584	31.4428	0
-104.584	31.3974	-104.531	31.4427	0
-104.584	31.4425	-104.531	31.4878	0
-104.636	31.4427	-104.583	31.4879	0
-104.66	31.457	-104.636	31.488	0
-104.583	31.4876	-104.531	31.5329	0
-103.538	31.0284	-103.485	31.0741	1.36396
-103.59	31.029	-103.537	31.0747	1.63533
-103.589	31.0741	-103.536	31.1198	3.29664
-103.485	31.0729	-103.432	31.1186	2.6557
-103.537	31.0735	-103.484	31.1192	2.65849
-103.484	31.118	-103.431	31.1637	3.91849
-103.536	31.1186	-103.483	31.1643	2.71179
-103.589	31.1192	-103.536	31.1649	2.18203
-103.588	31.1643	-103.535	31.21	9.41679
-103.536	31.1637	-103.483	31.2094	4.36936
-103.903	31.1675	-103.85	31.2131	5.3339
-103.85	31.2121	-103.797	31.2577	8.74317e-05
-103.902	31.2126	-103.849	31.2582	4.17763
-103.797	31.2116	-103.744	31.2572	0
-103.902	31.2577	-103.849	31.3033	0.0430813
-103.849	31.2572	-103.796	31.3028	2.00791
-103.797	31.2567	-103.744	31.3023	0
-103.901	31.3028	-103.848	31.3484	0.024654
-103.796	31.3018	-103.743	31.3474	0
-103.849	31.3023	-103.796	31.3479	0.00125
-103.483	31.1631	-103.43	31.2088	0.729575
-103.483	31.2082	-103.429	31.2539	4.02056
-103.587	31.2094	-103.534	31.2551	1.41483
-103.535	31.2088	-103.482	31.2545	8.56681
-103.482	31.2533	-103.429	31.299	4.84467
-103.587	31.2545	-103.534	31.3002	10.4633
-103.534	31.2539	-103.481	31.2996	8.73918
-103.481	31.2984	-103.428	31.3441	4.3803
-103.586	31.2996	-103.533	31.3453	2.50016
-103.534	31.299	-103.48	31.3447	4.49812
-103.693	31.1655	-103.64	31.2111	1.35923
-103.745	31.2111	-103.692	31.2567	0.120449
-103.692	31.2106	-103.639	31.2562	0.586088
-103.64	31.21	-103.587	31.2557	3.83924
-103.744	31.2562	-103.691	31.3018	3.2396
-103.639	31.2551	-103.586	31.3008	6.3209
-103.692	31.2557	-103.639	31.3013	2.24993
-103.691	31.3008	-103.638	31.3464	5.9194
-103.744	31.3013	-103.691	31.3469	5.61908
-103.639	31.3002	-103.585	31.3459	10.1193
-103.743	31.3464	-103.69	31.392	0.276787
-103.691	31.3459	-103.637	31.3915	5.14619
-103.638	31.3453	-103.585	31.391	9.69273
-103.69	31.391	-103.637	31.4366	5.50693
-103.742	31.3915	-103.689	31.4371	0.377639
-103.637	31.3904	-103.584	31.4361	1.61843
-103.689	31.4361	-103.636	31.4817	1.97315
-103.742	31.4366	-103.689	31.4823	6.71515
-103.637	31.4355	-103.583	31.4812	8.73518
-103.689	31.4812	-103.635	31.5268	1.30001
-103.48	31.3435	-103.427	31.3892	7.65934
-103.585	31.3447	-103.532	31.3904	1.75671
-103.533	31.3441	-103.48	31.3898	15.4936
-103.48	31.3886	-103.426	31.4343	3.2144
-103.585	31.3898	-103.531	31.4355	11.4211
-103.532	31.3892	-103.479	31.4349	9.40193
-103.531	31.4343	-103.478	31.48	7.71174
-103.479	31.4337	-103.426	31.4794	3.44433
-103.584	31.4349	-103.531	31.4806	8.6631
-103.531	31.4794	-103.477	31.5251	5.10125
-103.796	31.3469	-103.742	31.3926	0.17955
-103.901	31.3479	-103.848	31.3935	0
-103.848	31.3474	-103.795	31.393	0.000373984
-103.795	31.392	-103.742	31.4377	0
-103.9	31.393	-103.847	31.4386	0
-103.848	31.3926	-103.794	31.4381	0.00444475
-103.847	31.4377	-103.794	31.4832	0.827474
-103.9	31.4381	-103.847	31.4837	0.331069
-103.794	31.4371	-103.741	31.4828	0.508692
-103.794	31.4823	-103.741	31.5279	4.87131
-103.899	31.4832	-103.846	31.5288	0
-103.847	31.4828	-103.793	31.5283	0.421661
-103.846	31.5279	-103.793	31.5734	10.1013
-103.793	31.5274	-103.74	31.573	18.2429
-103.899	31.5283	-103.845	31.5739	10.7365
-103.845	31.573	-103.792	31.6186	22.8422
-103.793	31.5725	-103.739	31.6181	1.85774
-103.898	31.5734	-103.845	31.619	21.8848
-103.898	31.6186	-103.844	31.6641	8.97715
-103.792	31.6176	-103.739	31.6632	25.369
-103.478	31.4788	-103.425	31.5245	6.36027
-103.583	31.48	-103.53	31.5257	23.6907
-103.53	31.5245	-103.477	31.5702	0.374314
-103.477	31.5239	-103.424	31.5696	3.60809
-103.583	31.5251	-103.529	31.5708	2.09997
-103.529	31.5696	-103.476	31.6153	1.2901
-103.582	31.5702	-103.529	31.6159	12.7229
-103.477	31.5689	-103.423	31.6147	3.29288
-103.476	31.614	-103.422	31.6598	2.66077
-103.581	31.6153	-103.528	31.661	1.60641
-103.741	31.4817	-103.688	31.5274	9.36686
-103.636	31.4806	-103.583	31.5263	6.04169
-103.688	31.5263	-103.635	31.5719	2.86041
-103.635	31.5257	-103.582	31.5714	0.920065
-103.741	31.5268	-103.687	31.5725	1.08833
-103.687	31.5714	-103.634	31.617	20.1572
-103.635	31.5708	-103.581	31.6165	12.0416
-103.74	31.5719	-103.687	31.6176	12.6099
-103.739	31.617	-103.686	31.6627	9.13707
-103.634	31.6159	-103.581	31.6616	2.63689
-102.743	31.4225	-102.689	31.4685	0.0757605
-102.69	31.4215	-102.636	31.4676	0.536869
-102.795	31.4234	-102.742	31.4694	0.0886921
-102.689	31.4666	-102.635	31.5127	1.34036
-102.742	31.4676	-102.688	31.5136	0.367279
-102.794	31.4685	-102.741	31.5145	0.247024
-102.741	31.5127	-102.687	31.5587	8.02461
-102.688	31.5117	-102.634	31.5577	5.98751
-102.793	31.5136	-102.739	31.5596	0.306507
-102.687	31.5568	-102.633	31.6028	0.682838
-102.953	31.4261	-102.899	31.4721	0.301555
-102.848	31.4244	-102.794	31.4703	0
-102.9	31.4252	-102.847	31.4712	0.0561737
-102.952	31.4712	-102.898	31.5171	0.877165
-102.847	31.4694	-102.793	31.5154	0.2531
-102.899	31.4703	-102.846	31.5163	0.0792672
-102.898	31.5154	-102.845	31.5614	0.0574292
-102.846	31.5145	-102.792	31.5605	0.542671
-102.951	31.5163	-102.897	31.5622	0.0993658
-102.897	31.5605	-102.844	31.6064	0.0979995
-102.792	31.5587	-102.738	31.6047	0.0549854
-102.739	31.5577	-102.686	31.6037	0.767562
-102.791	31.6037	-102.737	31.6497	0
-102.738	31.6028	-102.685	31.6488	0.0150464
-102.686	31.6018	-102.632	31.6479	0.050206
-102.737	31.6479	-102.683	31.6939	0.0792617
[truncated: 5,735 more rows]

[truncated: 1 more sheets: Figure 5d]
